# Supplementary material for: iGATE analysis improves the interpretability of single-cell immune landscape of influenza infection
Source: JCI Insight. 2024 May 30;9(12):e172140. doi: 10.1172/jci.insight.172140 (PMC11383363; doi:10.1172/jci.insight.172140)
Supplement: Supplemental tables 2-11 [file jciinsight-9-172140-s060.xlsx]

## Sheet: Table S2
Supplemental Table 2: CyTOF quality control metrics
			All Events			Bead Events				CD45+ cells
filename	batch	group	Events	Start Time	End Time	Events	Ce140 median	Eu153 median	Gd156 median	Events	Ir193 median
C57_Y_D0_1	1	C57Y PBS	935253	09:48:20	10:40:53	29723	2561	2667	24.5	364150	500.757
C57_Y_D0_2	1	C57Y PBS	764900	10:47:53	11:48:20	23010	2561	2667	26.2	245507	672.317
C57_Y_D0_3	1	C57Y PBS	683681	12:08:58	12:48:37	10319	2561	2667	27.6	225613	457.873
C57_Y_D0_4	1	C57Y PBS	803441	12:53:52	13:39:15	14385	2561	2667	29.2	315660	562.866
C57_Y_D0_5	1	C57Y PBS	903692	14:01:32	14:51:08	13722	2561	2667	31.4	384782	373.321
C57_Y_D0_6	1	C57Y PBS	800570	14:57:36	15:49:59	14093	2561	2667	32.4	236063	564.517
C57_Y_D0_7	1	C57Y PBS	1001300	16:05:11	16:51:12	18360	2561	2667	27.4	263569	340.047
C57_Y_D0_8	1	C57Y PBS	1000847	17:05:39	17:51:43	36247	2561	2667	27	311264	359.649
C57_Y_D0_9	1	C57Y PBS	800638	18:10:26	18:55:27	25843	2561	2667	32.3	305358	309.62
C57_Y_D0_10	1	C57Y PBS	997781	19:12:16	19:53:01	10644	2561	2667	28.9	372699	247.981
2020-02-24_Control_11_1	1	batch control	153205	20:00:19	20:45:11	15785	2561	2667	28.5	47490	888.39
C57_Y_D3_1	2	C57Y 3DPI	1500000	10:45:05	11:47:16	20693	2561	2667	30.5	393402	295.445
C57_Y_D3_2	2	C57Y 3DPI	1488759	11:58:29	13:04:20	20689	2561	2667	30	415850	295.299
C57_Y_D3_3	2	C57Y 3DPI	1367604	13:14:31	14:20:58	44123	2561	2667	30.1	420771	456.857
C57_Y_D3_4	2	C57Y 3DPI	1067046	14:41:39	15:28:48	23827	2561	2667	30.9	300209	534.527
C57_Y_D3_5	2	C57Y 3DPI	1500000	15:40:48	16:40:26	37511	2561	2667	30.9	361111	387.953
C57_Y_D3_6	2	C57Y 3DPI	1006761	16:50:37	18:06:08	32870	2561	2667	30.6	446377	514.221
C57_Y_D3_7	2	C57Y 3DPI	344598	18:12:38	18:43:40	12241	2561	2667	31	150106	799.72
C57_Y_D3_8	2	C57Y 3DPI	1000818	18:57:32	19:48:27	46351	2561	2667	30.9	263559	509.64
C57_Y_D3_9	2	C57Y 3DPI	1348708	09:36:13	10:29:35	26568	2561	2667	29.2	429616	386.867
C57_Y_D3_10	2	C57Y 3DPI	1317479	10:50:34	11:50:02	28507	2561	2667	29.8	442124	418.63
2020-02-25_Control_12_1	2	batch control	147707	19:55:35	20:53:27	72731	2561	2667	32	22952	1341.07
C57_Y_D6_1	3	C57Y 6DPI	1498818	12:09:55	13:16:05	14782	2561	2667	29.6	548420	381.083
C57_Y_D6_2	3	C57Y 6DPI	1500000	13:32:59	14:27:53	20648	2561	2667	30	504263	344.909
C57_Y_D6_3	3	C57Y 6DPI	1500000	14:43:01	15:44:04	41282	2561	2667	29.8	369705	550.753
C57_Y_D6_4	3	C57Y 6DPI	1317759	15:53:30	16:40:33	25215	2561	2667	30.8	390808	787.202
C57_Y_D6_5	3	C57Y 6DPI	1500000	20:08:50	21:10:23	25708	2561	2667	29.9	733010	520.411
C57_Y_D6_6	3	C57Y 6DPI	1500000	16:55:07	17:53:32	18453	2561	2667	31.1	673061	429.681
C57_Y_D6_7	3	C57Y 6DPI	1462140	18:08:35	19:24:04	20591	2561	2667	29.9	565378	355.333
C57_Y_D6_8	3	C57Y 6DPI	1067644	11:40:04	11:40:04	30901	2561	2667	31.3	325239	539.636
C57_Y_D6_9	3	C57Y 6DPI	1500000	22:32:11	23:25:30	25126	2561	2667	30.9	489139	440.626
C57_Y_D6_10	3	C57Y 6DPI	1500000	23:46:48	00:56:39	22657	2561	2667	31.7	541086	396.709
Balbc_Y_D0_1	4	BalbY PBS	598890	08:55:09	09:23:08	31463	2561	2667	39.2	185330	625.09
Balbc_Y_D0_2	4	BalbY PBS	319488	09:27:25	09:58:48	27737	2561	2667	44	111046	887.491
Balbc_Y_D0_3	4	BalbY PBS	968379	10:08:08	10:54:20	24358	2561	2667	46	410720	592.18
Balbc_Y_D0_4	4	BalbY PBS	1500000	11:11:10	11:59:23	21526	2561	2667	48.1	219150	476.999
Balbc_Y_D0_5	4	BalbY PBS	856683	12:09:44	12:57:37	20054	2561	2667	49.2	268097	671.13
Balbc_Y_D0_6	4	BalbY PBS	1399723	13:06:45	14:01:25	26872	2561	2667	50.3	388132	525.947
Balbc_Y_D0_7	4	BalbY PBS	963331	14:16:42	14:56:21	14954	2561	2667	51.8	338659	498.696
Balbc_Y_D0_8	4	BalbY PBS	1174066	15:04:45	15:55:09	19440	2561	2667	52.4	541263	431.615
Balbc_Y_D0_9	4	BalbY PBS	1126138	12:28:41	12:28:41	36242	2561	2667	53	601658	442.756
Balbc_Y_D0_10	4	BalbY PBS	824702	12:35:40	12:35:40	27690	2561	2667	52.5	362835	470.424
2020-03-02_Control_11_1	4	batch control	500787	18:27:02	18:48:48	16172	2561	2667	53.7	99949	641.493
Balbc_Y_D3_1	5	BalbY 3DPI	901580	08:36:59	09:16:22	27664	2561	2667	58.4	262392	547.418
Balbc_Y_D3_2	5	BalbY 3DPI	1036503	09:26:16	10:08:14	24880	2561	2667	58.8	434293	453.28
Balbc_Y_D3_3	5	BalbY 3DPI	1500000	10:26:35	11:18:11	18856	2561	2667	59.3	450788	260.587
Balbc_Y_D3_4	5	BalbY 3DPI	1009545	11:27:49	12:19:37	26339	2561	2667	59.8	446096	499.414
Balbc_Y_D3_5	5	BalbY 3DPI	792980	12:26:24	13:13:29	11364	2561	2667	60.1	376595	548.031
Balbc_Y_D3_6	5	BalbY 3DPI	1264015	11:31:25	11:31:25	15264	2561	2667	59.9	300745	208.307
Balbc_Y_D3_7	5	BalbY 3DPI	1500000	14:39:32	15:31:02	15535	2561	2667	60.3	471715	322.72
Balbc_Y_D3_8	5	BalbY 3DPI	1500000	15:51:09	16:47:20	34305	2561	2667	62.6	422944	251.357
Balbc_Y_D3_9	5	BalbY 3DPI	1500000	17:06:44	18:01:34	26107	2561	2667	62.8	401725	347.675
Balbc_Y_D3_10	5	BalbY 3DPI	1237069	18:15:07	19:13:03	21943	2561	2667	65.7	470542	369.245
2020-03-03_Control_11_1	5	batch control	499369	19:21:33	19:45:57	9648	2561	2667	64.6	107056	597.816
Balbc_Y_D6_1	6	BalbY 6DPI	1500000	09:12:17	10:11:36	39766	2561	2667	54.8	616402	305.108
Balbc_Y_D6_2	6	BalbY 6DPI	804435	13:59:38	13:59:38	33919	2561	2667	55.9	316969	624.914
Balbc_Y_D6_3	6	BalbY 6DPI	1500000	11:47:43	12:42:00	20061	2561	2667	54.8	405822	281.516
Balbc_Y_D6_4	6	BalbY 6DPI	1500000	12:55:36	13:59:10	21627	2561	2667	55	515035	403.529
Balbc_Y_D6_5	6	BalbY 6DPI	1500000	14:10:43	15:11:36	31838	2561	2667	55.3	443531	335.652
Balbc_Y_D6_6	6	BalbY 6DPI	1500000	15:40:02	16:44:54	45166	2561	2667	54.4	136585	183.957
Balbc_Y_D6_7	6	BalbY 6DPI	1500000	17:02:01	17:51:34	30980	2561	2667	53.1	159568	190.754
Balbc_Y_D6_8	6	BalbY 6DPI	1500000	18:09:47	18:52:16	40202	2561	2667	51.4	275092	240.29
Balbc_Y_D6_9	6	BalbY 6DPI	1500000	19:06:52	20:05:27	66274	2561	2667	54.3	273536	218.736
Balbc_Y_D6_10	6	BalbY 6DPI	1500000	20:49:01	22:24:41	93118	2561	2667	53.4	252440	229.634
2020-03-04_Control_11_1_0	6	batch control	500628	13:53:20	13:53:20	24955	2561	2667	54.5	89963	827.923
C57_A_D0_1	7	C57A PBS	260048	11:08:17	11:44:48	37463	2561	2667	50.3	101441	821.082
C57_A_D0_2	7	C57A PBS	970164	11:55:33	12:50:13	25298	2561	2667	53.4	247115	541.039
C57_A_D0_3	7	C57A PBS	454962	12:56:32	13:45:41	10634	2561	2667	54.8	202736	747.569
C57_A_D0_4	7	C57A PBS	1104212	13:54:30	14:42:22	12966	2561	2667	55.9	276886	361.826
C57_A_D0_5	7	C57A PBS	704268	12:02:07	12:02:07	56385	2561	2667	55.9	221845	651.59
C57_A_D0_6	7	C57A PBS	875356	16:55:06	17:32:22	23489	2561	2667	56.5	121101	384.29
C57_A_D0_7	7	C57A PBS	1500000	18:19:05	19:18:59	27504	2561	2667	56.8	245774	366.88
C57_A_D0_8	7	C57A PBS	1500000	11:13:37	12:20:20	31450	2561	2667	55	482323	263.54
C57_A_D0_9	7	C57A PBS	1500000	12:38:39	13:34:29	25385	2561	2667	56.3	455292	207.447
C57_A_D0_10	7	C57A PBS	1500000	13:48:35	14:46:06	23596	2561	2667	58.8	461737	276.274
2020-03-09_Control_11_1	7	batch control	500710	17:46:38	18:08:01	10715	2561	2667	57	116563	603.811
C57_A_D6_1	8	C57A 6DPI	512906	08:46:31	09:37:41	51935	2561	2667	44.9	138459	1033.46
C57_A_D6_2	8	C57A 6DPI	1261070	11:17:15	11:17:15	48691	2561	2667	47.9	401740	642.434
C57_A_D6_3	8	C57A 6DPI	1500000	10:56:18	11:49:55	20763	2561	2667	46.9	543953	287.516
C57_A_D6_4	8	C57A 6DPI	1500000	12:07:59	13:08:25	19426	2561	2667	45.8	411193	323.852
C57_A_D6_5	8	C57A 6DPI	717259	13:19:00	13:57:52	23301	2561	2667	48.4	212247	714.136
C57_A_D6_6	8	C57A 6DPI	1500000	14:07:00	15:16:12	38921	2561	2667	47.5	433760	513.861
C57_A_D6_7	8	C57A 6DPI	1500000	15:42:35	16:37:24	26195	2561	2667	46	336939	204.536
C57_A_D6_8	8	C57A 6DPI	1104076	16:53:51	17:38:59	22949	2561	2667	46.3	347124	532.645
C57_A_D6_9	8	C57A 6DPI	1256367	17:52:58	18:43:53	51086	2561	2667	47.3	355823	522.606
C57_A_D6_10	8	C57A 6DPI	816740	19:27:57	21:25:52	46759	2561	2667	46.4	359498	656.457
2020-03-11_Control_11_1	8	batch control	500943	18:58:11	19:24:26	13980	2561	2667	47	100966	662.254

## Sheet: Table S3
Supplemental Table 3: Average events per cell type (related to Fig 1E, 2A-E, 6A-C, 9A-B, Supp Fig 6, 13B)
Cell Type	C57Y PBS	C57Y 3DPI	C57Y 6DPI	C57A PBS	C57A 6DPI	BalbY PBS	BalbY 3DPI	BalbY 6DPI
AM	74170.6	28619.7	9543.7	25935.7	4581	58975.8	20319.3	10177.5
CD103+ DC	3454.2	1059	1374.8	3133.1	1713.78	2643.3	1407	2202.1
CD11b+ DC	3737.9	538.3	492.9	1976.8	882.444	1046.7	488.1	404.9
CD4 CM	1391.7	649	985.8	774.7	419.111	4996.4	4136.8	1435
CD4 EM	9102.2	9514.7	19929	25382.6	21108.8	21675.9	24000.5	22208.4
CD4 NKT	537.1	436.6	600.6	573.1	343.111	1631.3	2065.8	961.6
CD4 Naïve	19005.9	7283.6	10173.2	2513.6	1079.11	47441.5	40081	6793.4
CD8 CM	3124.7	1132.4	1897.7	4802.9	2193.78	3830.7	2149.1	630.7
CD8 EM	5229	5403.6	25839.1	13682.8	22792.1	5893.4	6478.3	13626.4
CD8 NKT	255.3	140.1	651	264.6	282.889	237	205.1	282.3
CD8 Naïve	16595.1	5699.8	7596.8	2063.7	1053	17533.3	12850.7	2647.6
DN NKT	1174.7	2713.1	3479.1	812.3	946.778	505.6	1061	1503.2
Eosinophil	10661.4	1203.7	5669.7	7449	1077.11	5497.3	2245	2293.5
ILC	5418.2	3624.9	5727.7	11812.4	6374.78	7540.8	6492.3	3898.9
B IgM+ IgD+	32635.3	16008.2	12555.2	31296	17004.3	34291.2	20422.6	5322.4
B IgM+ IgD-	3866.5	3699.6	1806.9	16603	6708.44	8237.5	5133.9	970.5
B IgM- IgD+	24198.2	4537	14386.9	17646.5	15426.7	20228.1	25630.9	7085.5
B IgM- IgD-	706.4	9229.5	5823.1	5330.9	6794.22	1672.1	2772.5	3999.9
Ly6C+ Mo	9566.8	86415.5	145553	10332	77534.6	8137	46924.2	90233.8
Ly6C- Mo	19593.4	19278.4	61196.6	32097.2	42458.1	16041.6	13089.6	24076.7
eM	675	17045.4	28899	699.1	14472.3	792	8502.8	14183.5
iM	3765.9	5345.8	14504.7	4162.1	9162.44	3059.6	1578.2	7033.8
NK	15062.8	13420.2	21576.4	13046	11489.2	24947.3	27701.8	17800.6
Neutrophil	18384.7	92675.8	65774.2	23719.7	77198.2	26676.4	94513	64208.1
Tgd	894.2	1175.3	1923.7	1364.9	732.889	887.9	5952.4	4408.7

## Sheet: Table S4
Supplemental Table 4: Average marker+ events (related to Fig 3A, 7A-B, 9C-D)
Group	CD69	CD25	CD317	GzmB	TNFa	IFNg	IL-10	IL-4
C57_Y_D0	4740	2250.7	1714.2	9372.9	43.5	34.5	52.4	9275.6
C57_Y_D3	120638	8813.7	71987.1	20283	139.3	113.3	22.1	513.7
C57_Y_D6	206393	21648.6	71156.2	58213.5	241.6	734.9	870.8	2708.5
C57_A_D0	21541.1	4061.1	1144.4	10920.2	108.2	231	175.4	7628.8
C57_A_D6	99521.7	7051.2	46465.2	20935.2	181.1	169.3	49.6	2560
Balbc_Y_D0	9322.1	7500.6	1732.6	5730.5	11.4	225.9	15.5	7544.7
Balbc_Y_D3	115024	10568.5	67992	32309.5	138.6	2538.6	16.2	2316.8
Balbc_Y_D6	140785	16711.6	78311	47270.7	151.9	408.6	1710.8	1400

## Sheet: Table S5
	Supplemental Table 5: Average polyfunctional events (related to Fig 3D, 7D)
	C57Y 6DPI		BalbY 6DPI
	CD8 EM	CD4 EM	CD8 EM	CD4 EM
IL10	418	181.8	381.1	729.2
IFNg	384.6	50.9	128.7	81
IFNg IL10	134.5	15.1	68.6	35.2
TNFa	50.2	10.4	22.4	14
TNFa IL10	9.3	0.7	11.1	6.3
TNFa IFNg	19.7	2.3	6.6	3.2
TNFa IFNg IL10	12.5	1.1	8.4	3.1

## Sheet: Table S6
	Supplemental Table 6: Average marker+ events per cell type (related to Fig 2B-C, 7C, 9E-F, Supp Fig 10)
	CD69								CD25								CD317								GzmB								TNFa								IFNg								IL-10
	C57Y PBS	C57Y 3DPI	C57Y 6DPI	C57A PBS	C57A 6DPI	BalbY PBS	BalbY 3DPI	BalbY 6DPI	C57Y PBS	C57Y 3DPI	C57Y 6DPI	C57A PBS	C57A 6DPI	BalbY PBS	BalbY 3DPI	BalbY 6DPI	C57Y PBS	C57Y 3DPI	C57Y 6DPI	C57A PBS	C57A 6DPI	BalbY PBS	BalbY 3DPI	BalbY 6DPI	C57Y PBS	C57Y 3DPI	C57Y 6DPI	C57A PBS	C57A 6DPI	BalbY PBS	BalbY 3DPI	BalbY 6DPI	C57Y PBS	C57Y 3DPI	C57Y 6DPI	C57A PBS	C57A 6DPI	BalbY PBS	BalbY 3DPI	BalbY 6DPI	C57Y PBS	C57Y 3DPI	C57Y 6DPI	C57A PBS	C57A 6DPI	BalbY PBS	BalbY 3DPI	BalbY 6DPI	C57Y PBS
AM	69.7	5502.9	2865.9	121.2	610.222	68.7	2022.4	2479.3	21.7	77.9	56.5	13.5	7.11111	30.7	22.4	81.1	58.9	4592.6	2374.8	24.6	894.889	15.5	3530.2	2990.7	47.9	57.2	104.6	16.1	6.77778	16.7	70.5	214.7	9.1	29.1	9.7	3.8	11.5556	2.7	7.8	9.1	0.4	0.3	0.3	0.3	0.111111	0	0.1	0	3.8
CD103+ DC	28.4	443.4	832	34.8	815.556	14.2	495.6	1036	92.1	296.5	230.9	48.1	233.444	25.4	188.2	254	4.5	50.7	28.6	2.9	55.2222	2.4	411	187.2	1.4	1	7.4	1.7	3	0.8	4.2	26.1	0.2	0.9	0.7	0.6	1.44444	0.2	0.8	0.9	0	0	0	0.5	0	0	0.1	0	0.1
CD11b+ DC	175.1	163.3	252.3	118.4	385.778	56.8	218.6	195.5	79.4	139.9	89.3	36.5	123.556	24	79.3	38.1	1.5	47.5	41.1	2.6	108.222	0.8	166.6	44.4	4.2	1	3.7	2.7	3.22222	0.8	4.6	5.7	0.6	0.3	0.3	0.5	0.666667	0.3	0	0	0.7	0.2	0.1	0.8	0	0.1	0	0	0.9
CD4 CM	38.8	150	347.6	71.4	85.3333	144.7	1129.4	539.8	54.4	100.1	221.6	28	35.4444	467.9	678.6	383.4	10.8	61.8	92.7	1	10.2222	15.8	505.4	225.7	4.7	17.9	123.2	7.7	18.8889	6.3	120.4	222.2	0.3	0.3	0.1	0	0	0.1	1.1	0.3	0.2	0.2	0.8	0	0	2.6	17.8	1.4	0.2
CD4 EM	690.9	2648.5	6147.3	7812.4	5597.44	1132.7	6482.9	8659.5	178	903	3895.2	1021.7	711.778	742	1528.9	5392.4	242.5	405.3	612.9	83.4	162.222	200.6	2015.1	1295.8	58.6	599.4	4705.1	221.1	911.444	48.5	849	6518.9	0.1	2.4	14.5	1.4	2.11111	0.2	11.4	26.6	0.2	0.5	69.4	0.9	1.33333	0.6	9.3	122.5	0.3
CD4 NKT	9.5	68.9	189.5	95.1	81.4444	20.5	431.6	367.3	9.5	75.1	135.8	25.9	22.4444	68.3	216.4	207.6	0.9	2.7	2.9	1.6	2.44444	0.9	45.5	17.6	48.7	60.8	255.4	31.3	46.3333	55.9	343.3	459.1	0	0	0.6	0	0.111111	0	0.2	1.3	0	0	1.6	0	0.111111	0	1.1	3.2	0.1
CD4 Naïve	79.2	94.3	317.3	68	73.7778	91.2	2045.6	338.7	288	419.3	536.6	46	36.6667	1129.9	1424.6	482.8	3.7	7.3	6.4	0.4	1	3.5	161.1	61.5	8	13.4	167.3	8.5	15	8.1	100.4	266.9	0.1	0.1	0.2	0	0	0.1	0.7	0.4	0	0	0.9	0	0	0	0.1	1.5	0.3
CD8 CM	38.9	373.2	845.8	135.8	636.556	56.5	535.5	224.7	4.6	26.1	73.5	3.4	14.5556	16.5	39.4	57.6	18	67.3	83.4	13	33.2222	18.6	175.8	100.2	9.3	142.2	525.4	131.8	530.556	6	114.1	133.3	0.2	0.2	1	0.1	0.111111	0	0.3	0.5	0	0	4.6	0.1	0.222222	0.6	3.8	2.9	0.1
CD8 EM	116.7	1629.4	10081.9	2320.5	9051	155.7	1799.8	6912.6	2.6	170.2	6577	8.7	317.889	6.2	66.6	4037	42.6	313.6	400.4	42.5	245.111	19	437.6	623.1	594.5	1271.7	17281.8	2278.3	7845.89	196.4	1027.7	10182	0.1	1.3	91.7	0.6	7.22222	0.1	2.2	48.5	0	0.8	551.3	0	26.4444	0.2	1.6	212.3	0.1
CD8 NKT	3.6	34.6	337.8	18.1	100.111	2.5	62.7	166.9	0	2.4	167.9	0.2	6.11111	0.1	3.5	75.2	0.8	1.6	4.7	1.2	1.88889	1.4	9.9	12.3	57.3	79.2	526.2	48.1	133.778	19	84.5	242.8	0	0	1.5	0	0.111111	0	0	0.5	0	0	11.4	0	0.333333	0	0	3.6	0
CD8 Naïve	48.5	333.1	1040.2	43.5	220.111	24.7	1144.1	226	2.1	2.1	11.4	0.3	1.22222	3.5	6.8	21.2	100.6	21	12.9	12	7.22222	82.3	123.9	50.2	9.6	99.6	459.4	41.4	144	2.1	163.4	148.5	0	0	0.1	0	0	0.1	0.2	0.3	0	0	0.8	0	0	0	0	0.7	0.2
DN NKT	173.7	1016.7	1459.3	71.9	268.333	87.6	604.2	868.2	191.8	43	79.7	49.4	13.2222	110.1	105.6	46	187	75.6	85.7	46.2	24.7778	108.1	128.1	90	409.7	2384.6	2949.7	287.4	620.222	78.2	787.9	1282.4	0.7	0	0.5	0.1	0.111111	0	0.1	0.3	0.6	0.9	1	0.2	0.666667	0.1	1.7	0.5	0.2
Eosinophil	40.5	251.7	876.7	23.8	57.1111	9	72.2	74.7	40.2	6.8	28.8	13.6	3.11111	10.4	8.5	9.4	31.5	12.8	32.5	9.1	11.7778	6.7	41.2	23.8	18.2	5	30.1	16	6.55556	7.8	8.5	21.4	20.3	0.2	0.7	74.2	0.222222	1.9	0.9	0.5	21.9	0	0.7	105.3	0.333333	0.4	0.9	0.2	30.6
ILC	1256.6	2513.5	3252.9	1378.6	3065.33	4675.6	4820	2794.3	843.7	1711.7	810.5	2108.2	1061.78	4067.6	2818.4	910.5	211.6	119.1	277.2	249.3	141.889	301.1	1133.5	593.5	53.1	416.1	1257.6	108.1	861.333	64.7	662.5	1058.4	0.1	0.5	1.4	0.3	0.555556	0.1	4.5	0.3	0	0.4	1.9	0.4	1	0.1	1.9	1.9	0.2
B IgM+ IgD+	162.8	712.1	942.1	1594.6	1649.78	424.7	4511.1	357.8	41.9	30.2	26.6	38.8	39	54.2	38.7	15.8	9.6	90	65.9	9.1	90.4444	8.3	210.1	85	80.8	23.7	65.8	46.5	50.5556	69.7	93.6	65.7	0.2	0.1	0.2	0.1	0	0.2	0.3	0.5	0.1	0	0.1	0.4	0	0.2	0	0.2	2
B IgM+ IgD-	30.8	120.8	192.9	944.9	440	28.5	121.4	79.1	12.4	22.6	16.9	95.1	35.7778	28.4	26.2	6.4	1.3	38.3	17.9	10.8	131.222	2.2	62.1	32	2	6.1	10.4	10.2	15.5556	2.3	12.8	9.6	0.4	1	0.3	1.3	0.333333	0.4	0.4	0.2	0.2	0.9	0.1	3.9	0.444444	0.5	0.3	0.2	0.7
B IgM- IgD+	142.4	157.2	1105.1	903.4	1557.44	272.3	6844	677.5	17.7	5.1	18.9	13.9	29.2222	23.1	28	20.1	4.1	28.9	86.3	2.4	69	2.4	250.8	160.8	46.2	4.7	71.7	20	40.4444	22.2	88.9	89.6	0.1	0	0	0.4	0.111111	0	0.4	0.1	0	0	0.2	0	0	0.1	0.2	0.1	1.3
B IgM- IgD-	16.1	5007.8	1630.8	630	1235	35.8	1175	1241.1	4.5	129.8	45.9	19.4	42.8889	20.6	27.5	32.1	8.8	4192.8	1335.8	15.8	1398.78	34.6	1208.5	1848.8	1.3	111.5	118.8	5.4	40.8889	3.4	80.8	195.5	0	3.7	1.5	0.4	2.77778	0.2	3.3	0.9	0	0.5	0.4	0.4	0.111111	0.2	0.4	0.1	0.1
Ly6C+ Mo	91	52065.9	88957.5	122	40021.1	94.6	33035.9	53605.6	1.7	683.3	1222.1	3.8	390.333	5.3	263	502.8	66.5	38235.6	32751.7	49	26609.4	150.4	34264.9	35285	8.8	799.9	2573.3	10.9	300.667	16.7	1766.4	3600.3	0.4	22.9	25.4	0.6	33.6667	0	21	11.3	0	2.6	1.8	0	0.888889	0	9.4	1.2	0.1
Ly6C- Mo	208.3	2637.4	12606.8	1560.2	6435.78	214.7	2129.1	9593.9	26.3	58.2	253.1	22.3	121.444	26.2	75.9	242.8	124.9	1122.7	4212.4	123.9	3752.89	28.2	1225.8	7209.6	620.5	861.8	2937.4	678.5	956.778	514.5	1590.8	2433.7	3.4	5.3	20.9	7.7	16.1111	0.3	2.1	5.4	0.9	0.9	10.1	6.7	1.88889	0.2	3.5	3.3	2.2
eM	18.4	15356.9	26751.5	34.2	12475	18.7	7521.1	12660.3	11.2	1475.6	2365.9	10.5	1209.89	6.3	410	821	5.2	11253.7	15880.4	8	8579.89	9.6	7113.9	9666.4	0.3	208	692	1	70.7778	0.6	274.7	844.4	0.4	14.1	11	0.1	13.7778	0.3	9	4.4	0	0.1	0.5	0	0.111111	0	0.6	0.3	0
iM	71	3143.3	10131.3	152.6	5429.67	60.8	635.9	5024.1	70.2	1023.5	2514.7	108	1955.11	64.9	237.4	1016.1	10.8	965.9	2682.5	21.7	1545.78	1.4	412.8	2577.8	2.2	17.2	179.1	1.6	23.5556	0.8	13.9	255.6	0.6	3	5	0.7	5.77778	0.6	1.1	2.4	0.1	0.1	0.3	0.2	0.333333	0	0.1	0	0
NK	196	4480.7	7762.3	298.2	2436.11	383.1	11915.1	8536	12.1	188.6	209.6	22.8	75.7778	35.1	691	214.6	11.3	183.1	345.8	18	338.444	11.2	615.4	694.7	6927.6	11776	18203.5	6526.5	8014.89	4371	21239	14460.8	1	0.4	1	1.3	2	0.1	1.6	2	0.7	3	5.4	2.3	3.88889	1.2	54.1	3.8	1.6
Neutrophil	410.1	8402.2	4429.4	626.8	5411	322.7	8618.3	3755.2	3.7	74.8	65.1	8.4	52.8889	25.3	105.3	100.4	2.6	996.8	494.3	6	514.889	8.6	2511.6	1526.7	13.2	192.7	436.6	14	130.556	8.3	523.4	779	1	34.7	33.4	2.1	65.8889	1.2	33	18.6	6.2	99.4	14.5	92	87.5556	217	2411.5	23.9	1.6
Tgd	64.4	561.5	1223.2	315.2	355.444	214.1	4119.9	3201.7	3.3	161.3	69.4	51.2	61.8889	32.9	354.4	243.7	0.2	62.1	24.2	0.1	8	0.2	426.5	366.3	6.3	88.4	224.5	6.5	49.4444	14.3	498.6	248.4	0.1	0.1	0	0.1	0.111111	0	0.6	0.5	0	0	0	0	0	0	2.3	0.4	0.1
[truncated: 15 more columns]

## Sheet: Table S7
	Supplemental Table 7: Average iHA+ events per cell type (related to Fig 4F, 5A-B, 8A-C, Supp Fig 9A-C, 11A-C, 12A-C)
	C57Y PBS	C57Y 3DPI	C57Y 6DPI	C57A PBS	C57A 6DPI	BalbY PBS	BalbY 3DPI	BalbY 6DPI
AM	416.2	2473.1	1023.5	300.8	515.222	100.1	719	749.5
CD103+ DC	9.1	82.3	110.1	2	132	3.2	64.7	82.8
CD11b+ DC	8.4	40	26.9	1.8	71.5556	1.6	21.6	13.3
CD4 CM	9.6	49.6	51	0.8	9.66667	11.1	159.5	81.1
CD4 EM	8.2	146.7	152.4	13.7	179	6.9	217.5	295.2
CD4 NKT	4.3	6.3	7.4	2.5	6	8.2	23.9	14.3
CD4 Naïve	7.7	54.6	36	0.5	6	9.8	198.4	48.4
CD8 CM	8.9	43.2	43.5	2.1	23.1111	3.8	55.5	33.4
CD8 EM	5.2	77.7	187.7	4.2	184.778	2.2	58.4	151.9
CD8 NKT	3.2	2.3	6.6	1.3	3.55556	3.2	3.6	5.9
CD8 Naïve	4.8	40.8	23.9	0.4	5	2	54.8	13.3
DN NKT	18.7	67.4	49.3	7.4	22.7778	10.3	24	32.5
Eosinophil	1704.5	167.5	568.7	1515.9	143.667	738.9	205.5	108.2
ILC	3.4	102.5	119.7	6.3	116.222	2.7	62.6	81.5
B IgM+ IgD+	12.8	160.3	89.9	8.4	181	6.8	124.5	52.2
B IgM+ IgD-	3.2	43.7	19.7	14	144.444	5.8	34.5	15.1
B IgM- IgD+	7.5	45.1	95.6	3.6	109.667	4	149.1	80.8
B IgM- IgD-	0.8	2972.2	604.8	7.5	1019.67	1.9	355.5	675
Ly6C+ Mo	8.1	26325.8	16288.7	3.6	15888.1	3	10443.5	11842.6
Ly6C- Mo	62	1333.7	3432.3	79.4	3613.78	35.5	313.6	2760.7
eM	1.4	4863.4	5449.4	0.9	3429.11	0	951.3	2783.3
iM	3.7	417.5	1406.8	2.1	890.778	1.3	46.4	863.3
NK	63.6	277.2	305.2	34.4	337.556	47	362.2	396.5
Neutrophil	39.6	11500	6832.2	20.3	6796.78	301.8	7000.7	4112.2
Tgd	0.6	44.8	18.6	0.3	7.33333	0.5	68.7	132.1

## Sheet: Table S8
	Supplemental Figure 8: Average events in Q2, Q3, and Q4 by cell type (related to Fig 5C, 8D-E, Supp Fig 9D-E, 11D-E, 12D-E)
	Q2								Q3								Q4
	C57Y PBS	C57Y 3DPI	C57Y 6DPI	C57A PBS	C57A 6DPI	BalbY PBS	BalbY 3DPI	BalbY 6DPI	C57Y PBS	C57Y 3DPI	C57Y 6DPI	C57A PBS	C57A 6DPI	BalbY PBS	BalbY 3DPI	BalbY 6DPI	C57Y PBS	C57Y 3DPI	C57Y 6DPI	C57A PBS	C57A 6DPI	BalbY PBS	BalbY 3DPI	BalbY 6DPI
AM	0.2	71.6	21	2.3	10.5	0.1	12.2	8.4	416	2401.5	1002.5	298.5	454.3	100	706.8	741.1	73752.8	26120.9	8519.3	25630.4	3898.7	58873.7	19598	9427.2
CD103+ DC	0	2.6	0.7	0	0.8	0	1.1	1.2	9.1	79.7	109.4	2	118	3.2	63.6	81.6	3445.1	975.3	1264.5	3131.1	1536.3	2640.1	1342.3	2119.3
CD11b+ DC	0	1.9	1.1	0	0.8	0	0.5	0.3	8.4	38.1	25.8	1.8	63.9	1.6	21.1	13	3729.5	497.8	466	1975	853.3	1045.1	466.5	391.6
CD4 CM	0	0.9	1.1	0	0.3	0	3.2	0.4	9.6	48.7	49.9	0.8	8.4	11.1	156.3	80.7	1382.1	599.1	934.8	773.9	380.9	4985.3	3977.2	1353.9
CD4 EM	0	6.3	5.9	0	8.4	0	10.2	5.4	8.2	140.4	146.5	13.7	152.8	6.9	207.3	289.8	9093.9	9366.1	19775.8	25368.8	19320.7	21668.9	23781.9	21912.2
CD4 NKT	0	0.1	0.3	0	0.3	0	1.5	0.6	4.3	6.2	7.1	2.5	5.1	8.2	22.4	13.7	532.7	430.2	593.1	570.6	321.2	1623.1	2041.7	947.1
CD4 Naïve	0	3.3	2.6	0	0.3	0	15.1	1.7	7.7	51.3	33.4	0.5	5.1	9.8	183.3	46.7	18998.2	7228.4	10137.2	2513.1	989.9	47431.7	39881.5	6744.8
CD8 CM	0	0.9	0.8	0	0.7	0	1.7	0.2	8.9	42.3	42.7	2.1	20.2	3.8	53.8	33.2	3115.7	1088.9	1854.1	4800.8	2033.6	3826.9	2093.6	597.3
CD8 EM	0	3.7	9.3	0	6.8	0	2.7	3.5	5.2	74	178.4	4.2	159.7	2.2	55.7	148.4	5223.8	5324.3	25650.4	13678.4	20921.8	5891.2	6419.9	13473.9
CD8 NKT	0	0	0.1	0	0.2	0	0.1	0.4	3.2	2.3	6.5	1.3	3.2	3.2	3.5	5.5	252.1	137.8	644.4	263.3	259.7	233.8	201.5	276.4
CD8 Naïve	0	2.3	1.4	0	0.2	0	2.7	0.7	4.8	38.5	22.5	0.4	4.3	2	52.1	12.6	16590.3	5658.2	7572.7	2063.3	984.6	17531.2	12795.6	2634.3
DN NKT	0.5	2.1	2.7	0.2	1.2	0.1	1.3	0.3	18.2	65.3	46.6	7.2	20.2	10.2	22.7	32.2	1154.1	2644.7	3428.6	802.8	897.7	492.5	1035	1470.7
Eosinophil	0	2.7	7.4	0	1.7	0	0.9	0.4	1704.5	164.8	561.3	1515.9	570.9	738.9	204.6	107.8	8956.9	1035.8	5100.2	5933.1	2453.4	4758.4	2039.4	2185.3
ILC	0	3	2.2	0	2.3	0	2.3	1.1	3.4	99.5	117.5	6.3	102.5	2.7	60.3	80.4	5414.8	3521.5	5607.9	11806.1	6292.6	7538.1	6429.6	3817.3
B IgM+ IgD+	0.6	7	5.5	0.3	13.3	0.2	6.3	1.4	12.2	153.3	84.4	8.1	149.9	6.6	118.2	50.8	32621.4	15846.2	12464.2	31285.8	15882.9	34282.4	20296.9	5269.8
B IgM+ IgD-	0.1	1.1	2.6	0.5	6.8	0.1	1.1	0.6	3.1	42.6	17.1	13.5	123.2	5.7	33.4	14.5	3862.9	3654.8	1787.2	16588.4	6160.3	8231.3	5098.8	955.4
B IgM- IgD+	0.2	2.3	3.3	0.2	1.9	0.1	6.7	2	7.3	42.8	92.3	3.4	96.9	3.9	142.4	78.8	24189.7	4491.4	14290.1	17642.7	14417.8	20223.5	25481.3	7004.6
B IgM- IgD-	0	88.4	23.6	0.1	14.8	0.1	6.4	6	0.8	2883.8	581.2	7.4	902.9	1.8	349.1	669	705.4	6252.8	5215.2	5322.9	5269.3	1669.2	2416.5	3324.3
Ly6C+ Mo	0	124.9	76.4	0	62	0	21.4	33	8.1	26200.9	16212.3	3.6	14242.1	3	10422.1	11809.6	9558.7	60076.2	129262	10328.4	57329.9	8134	36479.6	78388.7
Ly6C- Mo	0	16.6	35.2	0	31.3	0	4.9	9.1	62	1317.1	3397.1	79.4	3222.4	35.5	308.7	2751.6	19531.4	17940.9	57761.9	32017.2	37143.8	16006.1	12775.5	21315.4
eM	0	31	28.6	0	14.4	0	5.3	8.3	1.4	4832.4	5420.8	0.9	3072.2	0	946	2775	673.6	12178.4	23448.7	698.2	10016	792	7551.2	11400
iM	0.1	5.6	9.3	0	4.5	0	0.9	2.9	3.6	411.9	1397.5	2.1	797.3	1.3	45.5	860.4	3762.2	4927.1	13097.2	4160	7655.6	3058.3	1531.7	6170
NK	0.1	12.2	19.5	0	8.9	0.2	16.4	10.3	63.5	265	285.7	34.4	300	46.8	345.8	386.2	14998.9	13140.8	21268.6	13011.3	11068.4	24899.6	27337.9	17401.9
Neutrophil	0	712.6	469.9	0	470.3	0	185.1	100.6	39.6	10787.3	6362.3	20.3	5649.3	301.8	6815.6	4011.6	18345.1	81110.5	58927.4	23699.4	64904.2	26374.3	87508.1	60087.2
Tgd	0	0.9	0.5	0	0.2	0	3.2	1	0.6	43.9	18.1	0.3	6.4	0.5	65.5	131.1	893.6	1130	1905	1364.6	730.4	887.4	5883.5	4276.5

## Sheet: Table S9
	Supplemental Table 9: Average marker+ events in Q2 by cell type (related to Fig 5D, 8F, Supp Fig 12F)
	CD69								CD25								CD317								GzmB								TNFa								IFNg								IL-10
	C57Y PBS	C57Y 3DPI	C57Y 6DPI	C57A PBS	C57A 6DPI	BalbY PBS	BalbY 3DPI	BalbY 6DPI	C57Y PBS	C57Y 3DPI	C57Y 6DPI	C57A PBS	C57A 6DPI	BalbY PBS	BalbY 3DPI	BalbY 6DPI	C57Y PBS	C57Y 3DPI	C57Y 6DPI	C57A PBS	C57A 6DPI	BalbY PBS	BalbY 3DPI	BalbY 6DPI	C57Y PBS	C57Y 3DPI	C57Y 6DPI	C57A PBS	C57A 6DPI	BalbY PBS	BalbY 3DPI	BalbY 6DPI	C57Y PBS	C57Y 3DPI	C57Y 6DPI	C57A PBS	C57A 6DPI	BalbY PBS	BalbY 3DPI	BalbY 6DPI	C57Y PBS	C57Y 3DPI	C57Y 6DPI	C57A PBS	C57A 6DPI	BalbY PBS	BalbY 3DPI	BalbY 6DPI	C57Y PBS
AM	0	43.8	16.3	0	7.7	0	5	5.1	0	0.2	0.1	0	0	0	0.1	0	0	40.8	13.6	0	8.5	0	6.5	5.9	0	0	0.3	0	0.1	0	0.1	0.5	0	1.4	0.8	0	0.4	0	0.3	0.3	0	0	0	0	0.1	0	0	0	0
CD103+ DC	0	2	0.4	0	0.3	0	0.6	0.9	0	1.4	0.2	0	0.2	0	0.2	0.2	0	0.3	0.1	0	0	0	0.6	0.3	0	0	0	0	0	0	0	0	0	0	0	0	0	0	0	0	0	0	0	0	0	0	0	0	0
CD11b+ DC	0	1.3	0.8	0	0.1	0	0.3	0.2	0	0.4	0.2	0	0.2	0	0.1	0.2	0	0.9	0.4	0	0	0	0.4	0	0	0	0	0	0	0	0.1	0	0	0	0	0	0	0	0	0	0	0	0	0	0	0	0	0	0
CD4 CM	0	0.5	0.3	0	0.2	0	1.5	0.1	0	0.1	0.2	0	0	0	0.7	0	0	0.3	0.1	0	0	0	1.2	0.2	0	0	0.1	0	0	0	0	0	0	0	0	0	0	0	0	0	0	0	0	0	0	0	0	0	0
CD4 EM	0	2	1.7	0	2.8	0	2.9	2.3	0	0.5	1.1	0	0.6	0	0.6	1	0	0.8	0	0	0.9	0	2.7	1.6	0	0.4	1.2	0	0.5	0	0.4	1.6	0	0	0.1	0	0	0	0	0	0	0	0	0	0	0	0	0	0
CD4 NKT	0	0	0	0	0.2	0	0.6	0.6	0	0	0	0	0.1	0	0.2	0.1	0	0.1	0	0	0.1	0	0.6	0.1	0	0	0.1	0	0	0	0.1	0.3	0	0	0	0	0.1	0	0	0	0	0	0	0	0.1	0	0	0	0
CD4 Naïve	0	0.3	0	0	0	0	1.4	0.1	0	0.4	0	0	0.1	0	0.9	0.1	0	0.5	0.1	0	0	0	3.7	0.1	0	0	0	0	0	0	0	0.3	0	0	0	0	0	0	0	0	0	0	0	0	0	0	0	0	0
CD8 CM	0	0.5	0.4	0	0.5	0	0.3	0.1	0	0	0.1	0	0	0	0	0	0	0.3	0	0	0.1	0	0.6	0	0	0	0.1	0	0.1	0	0	0	0	0	0	0	0	0	0	0	0	0	0	0	0	0	0	0	0
CD8 EM	0	1.6	3.5	0	4	0	1.3	1.9	0	0.4	1.7	0	0.5	0	0	1	0	0.6	0.6	0	0.6	0	0.9	0.6	0	1	5.9	0	2.9	0	0.3	2.5	0	0	0.1	0	0	0	0	0	0	0	0.1	0	0	0	0	0	0
CD8 NKT	0	0	0.1	0	0.1	0	0.1	0.2	0	0	0	0	0	0	0	0.1	0	0	0	0	0	0	0	0	0	0	0.1	0	0	0	0	0.4	0	0	0	0	0	0	0	0	0	0	0	0	0	0	0	0	0
CD8 Naïve	0	0.2	0.3	0	0	0	0.1	0	0	0	0	0	0	0	0	0	0	0.2	0.1	0	0	0	0.5	0.2	0	0	0.1	0	0	0	0	0	0	0	0	0	0	0	0	0	0	0	0	0	0	0	0	0	0
DN NKT	0.5	0.9	0.9	0.2	0	0	1.1	0.3	0.5	0	0.1	0.2	0.2	0	0.6	0	0.3	0.5	1.2	0.2	0.6	0	0.9	0	0	1.5	0.6	0.1	0.3	0	0.5	0.2	0.3	0	0	0.1	0	0	0	0	0.3	0	0	0.1	0	0	0	0	0
Eosinophil	0	1	2.9	0	0.3	0	0	0	0	0	0	0	0	0	0	0	0	0	0.3	0	0.2	0	0	0	0	0	0	0	0	0	0	0	0	0	0	0	0	0	0	0	0	0	0	0	0	0	0	0	0
ILC	0	2	1.1	0	1	0	1.8	0.6	0	0.8	0.2	0	0.5	0	1	0.2	0	0.4	0.5	0	0	0	0.5	0.4	0	0.2	0.1	0	0.1	0	0.2	0.1	0	0	0	0	0	0	0	0	0	0	0	0	0	0	0	0	0
B IgM+ IgD+	0	0.7	0.5	0	1.4	0	1.4	0	0	0	0	0	0	0	0	0	0	0.5	0.1	0	0.5	0	1.1	0.3	0	0	0.1	0	0	0	0	0.1	0	0	0	0	0	0	0	0	0	0	0	0	0	0	0	0	0
B IgM+ IgD-	0	0.2	0.5	0	1.6	0	0.2	0.3	0	0	0	0	0	0	0	0	0	0.3	1	0	1.9	0	0.4	0.4	0	0	0.1	0	0.1	0	0	0	0	0	0	0	0	0	0	0	0	0	0	0	0	0	0	0	0
B IgM- IgD+	0	0.6	0.3	0	0.1	0	1.7	0.3	0	0	0	0	0	0	0	0	0	0.4	0.1	0	0.2	0	1.6	0.3	0	0	0	0	0	0	0	0	0	0	0	0	0	0	0	0	0	0	0	0	0	0	0	0	0
B IgM- IgD-	0	63.2	8.9	0	5.7	0	4.6	3.1	0	2.6	0.6	0	0.1	0	0.2	0.1	0	64.9	7.9	0	8.6	0	5.4	3.8	0	1.2	0.1	0	0.1	0	0.5	0.2	0	0.4	0.1	0	0	0	0	0.1	0	0	0	0	0	0	0	0	0
Ly6C+ Mo	0	102	54.5	0	40.9	0	16.4	22.3	0	1.5	0.5	0	0.9	0	0.3	0.1	0	86.5	28.6	0	30.3	0	18.3	20.2	0	1.6	1.3	0	0.1	0	0.3	0.8	0	0.1	0.1	0	0.2	0	0	0	0	0.1	0	0	0	0	0	0	0
Ly6C- Mo	0	6	10.7	0	6.8	0	1.2	4.7	0	0.3	0.3	0	0	0	0	0.3	0	4.1	5.7	0	5.9	0	1.6	4.3	0	0.3	1.3	0	0.5	0	0.4	0.5	0	0.1	0.1	0	0.5	0	0	0.2	0	0	0	0	0	0	0	0	0
eM	0	28.4	24.2	0	12.3	0	4.4	7.5	0	2.2	2.3	0	1.3	0	0.2	0.2	0	26.2	16.8	0	9.5	0	4.5	6.4	0	0.7	0.5	0	0	0	0.1	0.3	0	0	0	0	0	0	0	0	0	0	0	0	0	0	0	0	0
iM	0	4.6	5.7	0	3.2	0	0.5	2.5	0	0.8	0.9	0	0.7	0	0.1	0.3	0	2.8	2.6	0	1.2	0	0.6	2.1	0	0	0.1	0	0	0	0	0.1	0	0	0.2	0	0	0	0	0	0	0	0	0	0	0	0	0	0
NK	0	5.3	5.4	0	2.4	0	8.3	4	0.1	0	0.2	0	0	0.2	0.4	0.1	0.1	2.4	4.8	0	1.3	0	5.7	3.2	0	6.9	5.1	0	2.8	0	10.1	3.8	0	0.1	0	0	0.1	0	0	0.1	0	0	0	0	0	0	0.1	0	0
Neutrophil	0	183	77.8	0	66	0	64.3	14.6	0	1.1	0.4	0	0.3	0	1.4	0.2	0	44.2	6.3	0	5.9	0	45.5	10.9	0	2.2	3.5	0	0.5	0	2.9	1.2	0	1.5	1	0	4.8	0	0.4	0.2	0	2.9	0.2	0	0.9	0	1.4	0.1	0
Tgd	0	0.7	0.5	0	0.1	0	2.4	0.7	0	0.2	0.1	0	0.1	0	0.5	0.1	0	0.1	0	0	0	0	1.1	0.1	0	0	0.1	0	0	0	0.3	0.1	0	0	0	0	0	0	0	0	0	0	0	0	0	0	0	0	0
[truncated: 15 more columns]

## Sheet: Table S10
	Supplemental Table 10: Average marker+ events in Q3 by cell type (related to Fig 5D, 8F, Supp Fig 12F)
	CD69								CD25								CD317								GzmB								TNFa								IFNg								IL-10
	C57Y PBS	C57Y 3DPI	C57Y 6DPI	C57A PBS	C57A 6DPI	BalbY PBS	BalbY 3DPI	BalbY 6DPI	C57Y PBS	C57Y 3DPI	C57Y 6DPI	C57A PBS	C57A 6DPI	BalbY PBS	BalbY 3DPI	BalbY 6DPI	C57Y PBS	C57Y 3DPI	C57Y 6DPI	C57A PBS	C57A 6DPI	BalbY PBS	BalbY 3DPI	BalbY 6DPI	C57Y PBS	C57Y 3DPI	C57Y 6DPI	C57A PBS	C57A 6DPI	BalbY PBS	BalbY 3DPI	BalbY 6DPI	C57Y PBS	C57Y 3DPI	C57Y 6DPI	C57A PBS	C57A 6DPI	BalbY PBS	BalbY 3DPI	BalbY 6DPI	C57Y PBS	C57Y 3DPI	C57Y 6DPI	C57A PBS	C57A 6DPI	BalbY PBS	BalbY 3DPI	BalbY 6DPI	C57Y PBS
AM	0.7	1477.4	676.4	1.8	196.8	0	423.7	445.2	0.2	10.8	8.5	0.4	1.1	0	1.3	7.3	0.4	1366.4	595.6	0.4	264.9	0	491.3	490.1	2.8	21.2	19.1	1.2	1.6	2.5	15	39.8	1	22.9	3.9	0.3	5.2	0.2	4.6	3.4	0.4	0.2	0.1	0.2	0	0	0.1	0	3.2
CD103+ DC	0	64	87.4	0.1	85.8	0.1	44.1	50.3	0.4	36.7	30	0	19.7	0.1	16.6	22.1	0.1	7.7	4.2	0	5.8	0	29.1	14	0.1	0	0.9	0.3	0.4	0	0.3	1.4	0	0.7	0.4	0.2	0.7	0	0.3	0.2	0	0	0	0.1	0	0	0	0	0
CD11b+ DC	0.8	26.9	21.9	0.3	48.2	0	16.3	11.1	0.5	5.3	5.1	0	7.6	0	2.3	1.3	0	25.4	10.2	0	33.3	0	16.3	7.1	0.7	0.4	0.3	0.3	0.5	0.2	0.9	0.9	0.6	0.3	0.2	0.3	0.5	0.1	0	0	0.7	0.2	0.1	0.3	0	0.1	0	0	0.7
CD4 CM	0.2	32.2	35.6	0.1	4.8	0	111.8	57.8	0	5.1	6	0.1	0.8	0.3	15.2	11.1	0	28.3	19.5	0	3.2	0	99.6	48.9	0.1	1	3.2	0	0.5	0	8.9	9.5	0.1	0.1	0	0	0	0	0.4	0.1	0.1	0	0.1	0	0	0.1	0.7	0	0.1
CD4 EM	0.9	74.3	86.3	4.2	68.4	0.5	120.1	184.6	0.1	14.1	31.2	0.7	6.5	0.5	14.6	57.9	0.4	49.7	36.5	0.1	32.6	0	90.6	119.9	0.2	8.2	32.7	0.1	7.2	0.4	11	78	0	0.4	0.2	0.2	0	0	1.2	0.3	0.1	0.3	0.7	0.1	0	0	0.4	1.3	0.3
CD4 NKT	0.2	1.2	2.2	0.2	1.7	0.2	7.2	6.8	0.1	1	1.3	0	0.3	0.3	1.5	3.3	0	0.6	0.3	0	0.1	0	3.7	2.5	0.2	0.5	2	0.1	0.7	0	2.9	5.7	0	0	0	0	0	0	0	0.1	0	0	0.1	0	0	0	0	0	0.1
CD4 Naïve	0	3.4	3.6	0	0.6	0	14.7	9.6	0.3	2.5	1.4	0	0.2	0.1	6.3	5.1	0	1.3	0.5	0	0.3	0	13.5	6.3	0	0.2	0.3	0	0.1	0	0.7	2.7	0	0.1	0	0	0	0	0.1	0	0	0	0	0	0	0	0	0	0.3
CD8 CM	0.2	27.1	30.9	0.2	11.4	0.1	34	23.4	0.1	1.6	1.9	0.1	0.6	0.1	1	1.5	0.2	22.7	15.5	0	5.2	0.1	29.8	19.6	0	3.1	5.7	0.3	4.8	0	2.7	4.1	0.1	0	0.1	0.1	0	0	0.1	0.1	0	0	0.1	0	0	0	0.3	0	0.1
CD8 EM	0.2	40.5	108.7	0.7	90.6	0.2	33.3	98.1	0	4.1	47.5	0	4.1	0	2.5	42	0	24.8	36.5	0	32.3	0	25.3	49.2	1	15.6	112.5	1.3	56.4	0.2	9.4	102.3	0	0.2	0.5	0.1	0.4	0	0.1	0.8	0	0	4.2	0	0.1	0	0.1	1.8	0
CD8 NKT	0	0.3	3.3	0.2	1.4	0	0.9	3.6	0	0	1.4	0	0	0	0.2	1.5	0	0.1	0.3	0	0	0	0.6	1.2	0.2	0.6	4.6	0.2	1.5	0	0.8	3.8	0	0	0	0	0	0	0	0	0	0	0.1	0	0	0	0	0.1	0
CD8 Naïve	0	1.6	3.7	0.1	0.4	0	5.4	1.7	0	0	0.1	0	0	0	0.2	0.1	0	0.8	0.1	0	0	0	2.7	1	0	0.5	1.5	0.1	0.4	0	0.8	0.9	0	0	0	0	0	0	0.2	0	0	0	0	0	0	0	0	0	0.1
DN NKT	10.1	43.8	29.4	3.4	9.9	3.6	17.2	23.1	12	3.3	5.1	3.7	1	6.6	3.5	2	11.4	26.5	13.8	4	7	6.7	14.2	17.2	0.5	38.2	25.3	0.5	7	0.2	11.3	21.3	0.2	0	0.1	0	0.1	0	0	0.1	0.1	0	0.1	0	0.1	0	0.1	0	0.2
Eosinophil	4.8	59.1	163.4	3.3	14.6	0.8	15.5	8.5	4.2	2.1	3	1.1	0.4	0.9	0.5	0.3	2.5	6	7.6	0.4	4.2	0.4	8.1	4.9	2.7	0.4	2.7	7.7	1.2	0.6	0.9	1.9	14.4	0.2	0.3	67.7	12.7	1.6	0.8	0.3	17.7	0	0.5	91.9	33.4	0.4	0.7	0.1	24.4
ILC	1.1	48	47.3	0.7	33	1.2	42.4	43.9	0.5	12.8	2.7	0.6	5.6	0.7	11.2	5.7	0.1	24.4	12.4	0.1	11	0	28.6	32.2	0	3.9	5.2	0.6	3.4	0.1	4.7	9.1	0	0.2	0.1	0.3	0.1	0	0.6	0.1	0	0.1	0	0.3	0	0	0	0	0.1
B IgM+ IgD+	0.2	42.2	31.6	0.6	41.1	0.1	46.8	17.4	0	1.2	1.7	0.2	1.1	0	0.7	0.3	0	37.6	14.6	0	26	0.1	30.8	14.7	0.7	1.4	1.1	0.3	0.6	0.1	1.6	2.8	0	0	0	0.1	0	0	0.1	0	0	0	0	0.1	0	0	0	0	0.9
B IgM+ IgD-	0.1	14.5	6.5	0.9	33.9	0	7.9	7.2	0	0.5	0.2	0.1	1.2	0	0.3	0.2	0	13.8	3.3	0	39.7	0	9	6.4	0.5	1	0.3	0.9	2.1	0.8	1.2	1.3	0.2	0.8	0.2	0.7	0.2	0.3	0.2	0.2	0.2	0.8	0.1	0.7	0.1	0.3	0.2	0.2	0.5
B IgM- IgD+	0	13.3	40	0	29.3	0.2	66.6	38.4	0	0.7	1.2	0	0.7	0	0.4	1.2	0	12.9	20.9	0	18.8	0	39.3	31.9	0.1	0.5	1.8	0.2	0.6	0.1	2.7	4.6	0.1	0	0	0.1	0.1	0	0	0.1	0	0	0	0	0	0	0.1	0	0.2
B IgM- IgD-	0	1913.1	257.3	0.3	282.8	0	277.8	297.6	0	29.7	5.7	0	3.6	0	3.3	4.8	0.2	2062.5	244.3	0	434.8	0.2	317.5	460.2	0	43.3	12.5	0.1	5.6	0.1	26.1	53.2	0	1.9	0.3	0.2	0.6	0.2	0.9	0.2	0	0.2	0	0.4	0.1	0.2	0.1	0	0
Ly6C+ Mo	0.1	21227.4	14461.4	0.6	11072.4	0	9777.1	9596.9	0	334.1	327.3	0	147	0	94.2	130.2	0	21127.3	7908.7	0.4	9585	0.1	10055.4	8781.8	0	462	532.1	0.1	84.5	0	793.5	1048.9	0	16.2	6.6	0	15.1	0	8.9	6.6	0	2.2	0.3	0	0.4	0	7.4	0.5	0.1
Ly6C- Mo	1	524.1	1684.8	3.1	1182.6	1.8	128.1	1560.8	0	5.3	33.3	0.1	24.6	0.1	0.9	34.1	0.2	430.5	780.9	0	991	0.1	153.6	1531.7	1.1	21.1	89.8	2.2	22.5	0.4	18.7	206.1	1	2.8	4.7	2.1	4	0	1	2.6	0.8	0.3	0.4	2.8	0.2	0.1	0.1	0.1	2
eM	0	4436.5	5259.2	0.2	2826.9	0	918.3	2600.1	0	341.2	407.3	0.1	198.1	0	44	125.8	0.1	4116.3	3787	0.2	2362.2	0	920.9	2281.7	0	97.8	188.6	0	21.8	0	81.6	285.9	0	5.9	4	0	5.1	0	2.4	1.4	0	0	0.3	0	0.1	0	0.4	0.1	0
iM	0.1	330.9	1246.6	0.1	639.4	0.1	33.9	750.6	0	46.8	139.3	0	103.9	0	6.4	58.5	0	199.5	613.8	0.1	344.6	0	32.5	550.7	0	4.6	37.4	0	5.9	0	2.7	73.4	0	1.3	1.3	0	2.5	0	0.4	1.2	0	0.1	0	0	0.1	0	0	0	0
NK	0.3	142.6	175.5	1.4	144.8	2	209.7	255	0.6	6.1	7.4	0.6	5	0.4	8.6	7.8	0.4	93.6	81.5	0.6	122	0.1	129.8	176.7	9.3	143.9	145.5	3.5	68.4	3.4	184.7	197.5	0.6	0	0.2	1.1	0.9	0	0.5	0.7	0.5	0	0	1.4	0.4	0	1.5	0.1	1.2
Neutrophil	1.3	2688.2	1127	0.4	946.7	0.6	2605.7	844.8	0.1	19.8	15	0	8.5	0.8	17.2	15.4	0	535	159.2	0	161.8	0.4	1128.5	410.2	0.5	44.7	54.6	0	12.6	0.2	144.4	109.2	0.1	15.1	12.2	0.7	18.7	0.8	13.5	6.7	0.6	40.2	2.6	0.8	13	1.9	62.7	2.1	1.4
Tgd	0.1	32.9	15	0.1	4.2	0.2	55.4	114.4	0	2.9	1.7	0	0.7	0.1	5.1	6.2	0	29	5.6	0	2.4	0	33.1	96.2	0.1	2.3	1.6	0	0.3	0	7.7	15.1	0.1	0.1	0	0	0.1	0	0.1	0.2	0	0	0	0	0	0	0	0.1	0.1
[truncated: 15 more columns]

## Sheet: Table S11
	Supplemental Table 11: Average marker+ events in Q4 by cell type (related to Fig 5D, 8F)
	CD69								CD25								CD317								GzmB								TNFa								IFNg								IL-10
	C57Y PBS	C57Y 3DPI	C57Y 6DPI	C57A PBS	C57A 6DPI	BalbY PBS	BalbY 3DPI	BalbY 6DPI	C57Y PBS	C57Y 3DPI	C57Y 6DPI	C57A PBS	C57A 6DPI	BalbY PBS	BalbY 3DPI	BalbY 6DPI	C57Y PBS	C57Y 3DPI	C57Y 6DPI	C57A PBS	C57A 6DPI	BalbY PBS	BalbY 3DPI	BalbY 6DPI	C57Y PBS	C57Y 3DPI	C57Y 6DPI	C57A PBS	C57A 6DPI	BalbY PBS	BalbY 3DPI	BalbY 6DPI	C57Y PBS	C57Y 3DPI	C57Y 6DPI	C57A PBS	C57A 6DPI	BalbY PBS	BalbY 3DPI	BalbY 6DPI	C57Y PBS	C57Y 3DPI	C57Y 6DPI	C57A PBS	C57A 6DPI	BalbY PBS	BalbY 3DPI	BalbY 6DPI	C57Y PBS
AM	69	3976.6	2173.1	119.4	344.8	68.7	1593.7	2028.6	21.5	66.6	47.9	13	5.3	30.7	21	73.8	58.5	3182	1765.5	24.2	532	15.5	3032.3	2494.3	45.1	36	85.2	14.9	4.5	14.2	55.4	174.3	8.1	4.8	5	3.5	4.8	2.5	2.9	5.4	0	0.1	0.2	0.1	0	0	0	0	0.6
CD103+ DC	28.4	376.9	744.2	34.7	648.8	14.1	450.9	984.8	91.7	258.1	200.7	48.1	193.9	25.3	171.4	231.7	4.4	42.6	24.3	2.9	43.9	2.4	381.3	172.9	1.3	1	6.5	1.4	2.3	0.8	3.9	24.7	0.2	0.2	0.3	0.4	0.6	0.2	0.5	0.7	0	0	0	0.4	0	0	0.1	0	0.1
CD11b+ DC	174.3	134.8	229.6	118.1	304.7	56.8	202	184.2	78.9	134.1	84	36.5	107.5	24	76.9	36.6	1.5	21.2	30.5	2.6	64.3	0.8	149.9	37.3	3.5	0.6	3.4	2.4	2.4	0.6	3.6	4.8	0	0	0.1	0.2	0.1	0.2	0	0	0	0	0	0.5	0	0	0	0	0.2
CD4 CM	38.6	117.2	311.7	71.3	72	144.7	1016.1	481.9	54.4	94.9	215.4	27.9	31.7	467.6	662.7	372.3	10.8	33.2	73.1	1	6	15.8	404.5	176.6	4.6	16.9	119.9	7.7	16.5	6.3	111.5	212.7	0.2	0.2	0.1	0	0	0.1	0.7	0.2	0.1	0.2	0.7	0	0	2.5	17.1	1.4	0.1
CD4 EM	690	2571.4	6058.9	7808.1	5031.7	1132.2	6359.5	8472.4	177.9	888.3	3862.8	1021	644.7	741.5	1513.7	5333.3	242.1	354.6	576.4	83.3	114.2	200.6	1921.6	1174.2	58.4	590.6	4670.8	221	823.4	48.1	837.5	6439.1	0.1	2	14.2	1.2	1.9	0.2	10.1	26.3	0.1	0.2	68.7	0.8	1.2	0.6	8.9	121.2	0
CD4 NKT	9.3	67.6	187.3	94.9	71.6	20.3	423.7	359.9	9.4	74	134.5	25.9	19.9	68	214.5	204.2	0.9	1.9	2.6	1.6	2	0.9	41.1	15	48.5	60.3	253.3	31.2	41.1	55.9	340.3	453.1	0	0	0.6	0	0	0	0.2	1.2	0	0	1.5	0	0	0	1.1	3.2	0
CD4 Naïve	79.2	90.5	313.7	68	65.8	91.2	2029.4	329	287.7	416.4	535.2	46	33.3	1129.8	1417.3	477.5	3.7	5.5	5.8	0.4	0.6	3.5	143.8	55	8	13.2	167	8.5	13.4	8.1	99.7	263.9	0.1	0	0.2	0	0	0.1	0.6	0.4	0	0	0.9	0	0	0	0.1	1.5	0
CD8 CM	38.7	345.5	814.5	135.6	562.5	56.4	501.2	201.2	4.5	24.5	71.5	3.3	12.5	16.4	38.4	56.1	17.8	44.3	67.9	13	24.8	18.5	145.4	80.6	9.3	139	519.6	131.5	474.1	6	111.4	129.2	0.1	0.2	0.9	0	0.1	0	0.2	0.4	0	0	4.5	0.1	0.2	0.6	3.5	2.9	0
CD8 EM	116.5	1586.6	9969.4	2319.8	8117.4	155.5	1765.2	6812.3	2.6	165.5	6527.4	8.7	281.7	6.2	64.1	3993.9	42.6	288	363.2	42.5	188.9	19	411.4	573.2	593.5	1254.8	17162.7	2277	7085.4	196.2	1018	10076.7	0.1	1.1	91.1	0.5	6.1	0.1	2.1	47.7	0	0.8	546.9	0	23.7	0.2	1.5	210.5	0.1
CD8 NKT	3.6	34.3	334.4	17.9	88.9	2.5	61.7	163.1	0	2.4	166.5	0.2	5.5	0.1	3.3	73.6	0.8	1.5	4.4	1.2	1.8	1.4	9.3	11.1	57.1	78.6	521.5	47.9	119.8	19	83.7	238.6	0	0	1.5	0	0.1	0	0	0.5	0	0	11.3	0	0.3	0	0	3.5	0
CD8 Naïve	48.5	331.3	1036.2	43.4	198.4	24.7	1138.6	224.3	2.1	2.1	11.3	0.3	1.1	3.5	6.6	21.1	100.6	19.9	12.7	12	7	82.3	120.6	49	9.6	99.1	457.8	41.3	129.4	2.1	162.6	147.6	0	0	0.1	0	0	0.1	0	0.3	0	0	0.8	0	0	0	0	0.7	0.1
DN NKT	161.4	971.3	1428.3	66.7	238.6	82.8	584.1	844.8	177.5	38.9	74.1	43.5	17.3	101.2	99.8	44	174	48	70.1	40.9	22.5	100.1	111.4	72.8	409.2	2344.9	2923.6	286.8	582.9	77.9	776.1	1260.9	0.2	0	0.4	0	0	0	0.1	0.2	0.2	0.8	0.9	0.1	0.5	0	1.6	0.5	0
Eosinophil	35.7	191.5	710	20.5	45	8.2	56.7	66.2	36	4.7	25.8	12.5	5.6	9.5	8	9.1	29	6.8	24.6	8.7	8.1	6.3	33.1	18.9	15.5	4.6	27.4	8.3	6.8	7.2	7.6	19.5	5.9	0	0.4	6.5	1.3	0.3	0.1	0.2	4.2	0	0.2	13.4	8.2	0	0.2	0.1	6.2
ILC	1255.5	2462.8	3204.5	1377.9	2815.3	4674.4	4775.7	2749.8	843.2	1697.4	807.6	2107.6	1035.9	4066.9	2806.1	904.6	211.5	94.3	264.3	249.2	125.6	301.1	1104.4	560.9	53.1	412	1252.3	107.5	785.4	64.6	657.6	1049.2	0.1	0.3	1.3	0	0.4	0.1	3.9	0.2	0	0.3	1.9	0.1	0.9	0.1	1.9	1.9	0.1
B IgM+ IgD+	162.6	669.2	910	1594	1449.6	424.6	4462.8	340.4	41.9	29	24.9	38.6	35.1	54.2	38	15.5	9.5	51.9	51.2	9.1	54.9	8.2	178.1	70	80.1	22.3	64.6	46.2	45.3	69.6	92	62.8	0.2	0.1	0.2	0	0	0.2	0.2	0.5	0.1	0	0.1	0.3	0	0.2	0	0.2	1.1
B IgM+ IgD-	30.7	106	185.9	944	362.6	28.5	113.3	71.6	12.4	22.1	16.7	95	31.8	28.4	25.8	6.2	1.3	24.2	13.6	10.8	76.6	2.2	52.6	25.2	1.5	5.1	10	9.3	11.8	1.5	11.6	8.3	0.2	0.2	0.1	0.6	0.1	0.1	0.2	0	0	0.1	0	3.2	0.3	0.2	0.1	0	0.2
B IgM- IgD+	142.4	143.3	1064.7	903.4	1400.2	272.1	6775.6	638.8	17.7	4.4	17.7	13.9	26.6	23.1	27.6	18.9	4.1	15.6	65.3	2.4	43.1	2.4	209.8	128.6	46.1	4.2	69.9	19.8	35.9	22.1	86.2	85	0	0	0	0.3	0	0	0.4	0	0	0	0.2	0	0	0.1	0.1	0.1	1.1
B IgM- IgD-	16.1	3030.1	1364.2	629.7	826.7	35.8	892.6	940.2	4.5	97.5	39.4	19.4	35.4	20.6	24	27.1	8.6	2064	1083	15.8	816	34.4	885.6	1384.4	1.3	67	106.2	5.3	31.2	3.3	54.2	142.1	0	1.4	1.1	0.2	1.9	0	2.4	0.6	0	0.3	0.4	0	0	0	0.3	0.1	0.1
Ly6C+ Mo	90.9	30729.8	74440.2	121.4	24921.9	94.6	23241.9	43985.5	1.7	347.7	894.2	3.8	203.4	5.3	168.5	372.5	66.5	17018.3	24813.8	48.6	14344.4	150.3	24190.8	26482.4	8.8	336.3	2039.9	10.8	186.8	16.7	972.6	2550.5	0.4	6.6	18.7	0.6	15	0	12.1	4.7	0	0.3	1.5	0	0.4	0	2	0.7	0
Ly6C- Mo	207.3	2106.6	10910.9	1557.1	4614.7	212.9	1999.7	8028.2	26.3	52.6	219.5	22.2	85.9	26.1	74.9	208.4	124.7	688	3425.6	123.9	2382.3	28.1	1070.6	5673.4	619.4	840.3	2846.3	676.2	867.9	514.1	1571.7	2227.1	2.4	2.4	16.1	5.6	10	0.3	1.1	2.6	0.1	0.6	9.7	3.9	1.5	0.1	3.4	3.2	0.2
eM	18.4	10889.1	21467.2	34	8391	18.7	6598.1	10052.5	11.2	1131.7	1956.3	10.4	890.3	6.3	365.8	694.8	5.1	7110	12076.3	7.8	5352.7	9.6	6188.2	7378.3	0.3	109.5	502.9	1	41.9	0.6	193	558.2	0.4	8.2	7	0.1	7.3	0.3	6.6	3	0	0.1	0.2	0	0	0	0.2	0.2	0
iM	70.9	2807.1	8878.6	152.5	4247.5	60.7	601.5	4270.6	70.2	975.7	2374.4	108	1663.8	64.9	230.8	957.1	10.8	763.3	2065.8	21.6	1045.5	1.4	379.7	2024.8	2.2	12.6	141.6	1.6	15.3	0.8	11.2	182.1	0.6	1.7	3.5	0.7	2.7	0.6	0.7	1.2	0.1	0	0.3	0.2	0.2	0	0.1	0	0
NK	195.7	4332	7580.4	296.7	2069.3	381.1	11696.3	8276.7	11.2	182.5	201.9	21.9	63.5	34.1	681.7	206.6	10.8	86.9	259.2	17.4	181.6	11	479.2	514.5	6918.3	11623.8	18051.7	6523	7751.5	4367.6	21043.4	14259.2	0.4	0.3	0.8	0.2	1.1	0.1	1.1	1.2	0.2	3	5.4	0.9	3.7	1.2	52.5	3.7	0.4
Neutrophil	408.8	5521.1	3223.1	626.4	3916.7	322.1	5947.5	2894.7	3.6	53.9	49.7	8.4	38.8	24.5	86.6	84.8	2.6	416.1	328.7	6	295.6	8.2	1337.2	1105	12.7	145.7	378.5	14	104.6	8.1	376	668.2	0.9	18.1	20.2	1.4	35.8	0.4	19.1	11.6	5.6	56.3	11.7	91.2	72.4	215.1	2347.4	21.7	0.2
Tgd	64.3	527.4	1207.6	315.1	327.4	213.9	4061.9	3086.6	3.3	158.1	67.6	51.2	57.2	32.8	348.7	237.4	0.2	33	18.6	0.1	4.8	0.2	392.3	270	6.2	86	222.8	6.5	45.1	14.3	490.6	233.2	0	0	0	0.1	0	0	0.5	0.3	0	0	0	0	0	0	2.3	0.3	0
[truncated: 15 more columns]
