# Supplementary material for: iGATE analysis improves the interpretability of single-cell immune landscape of influenza infection
Source: JCI Insight. 2024 May 30;9(12):e172140. doi: 10.1172/jci.insight.172140 (PMC11383363; doi:10.1172/jci.insight.172140)
Supplement: Supporting data values [file jciinsight-9-172140-s061.xlsx]

## Sheet: Fig 2D
	C57Y_PBS										C57Y_D3										C57Y_D6
AM	0.243879	0.407091	0.308623	0.29243	0.371873	0.294284	0.138706	0.261248	0.320484	0.243869	0.234134	0.317169	0.287535	0.220951	0.161681	0.128834	0.0632474	0.167627	0.111622	0.0798107	0.0797812	0.0473082	0.0248669	0.0211259	0.0797297	0.0607924	0.0625333	0.041802	0.0591806	0.0636708
CD103+ DC	0.0121466	0.0165376	0.0138788	0.0111958	0.0154859	0.0139015	0.00877706	0.00933002	0.0213834	0.0126304	0.00815268	0.010837	0.0125347	0.00742882	0.00419456	0.00571266	0.00410656	0.00414002	0.00420201	0.00374221	0.00894497	0.00773097	0.00342414	0.00763464	0.00587804	0.00764439	0.0131653	0.00853772	0.00987535	0.010483
CD11b+ DC	0.0144633	0.0188944	0.0128119	0.0116642	0.0146581	0.0202792	0.0101446	0.0112686	0.0182919	0.0112556	0.00382306	0.00461553	0.00491847	0.0046	0.00314405	0.00270511	0.00244967	0.00197884	0.00222757	0.00165151	0.00263156	0.00172339	0.00159111	0.00434561	0.00305063	0.00269577	0.0038421	0.00342603	0.0032246	0.00245174
CD4 CM	0.00561197	0.00302883	0.00544432	0.00367712	0.00774293	0.00384186	0.0045176	0.00430561	0.00866937	0.00740324	0.00425316	0.00490751	0.00530015	0.00622846	0.002187	0.0032663	0.00535915	0.00326879	0.00275746	0.00216892	0.00381605	0.0046847	0.00209356	0.00648718	0.00710986	0.0065256	0.00593849	0.00507885	0.00865962	0.00621106
CD4 EM	0.0452879	0.0245264	0.036763	0.0241508	0.0520673	0.0172119	0.0241215	0.0422755	0.0508361	0.037733	0.0833523	0.101542	0.0651546	0.0986649	0.0344948	0.0306904	0.0452039	0.0606888	0.042793	0.0372777	0.165141	0.150893	0.0549443	0.0906728	0.111162	0.0879181	0.148142	0.101938	0.130551	0.145663
CD4 NKT	0.00231663	0.000994676	0.00259444	0.00122942	0.00338191	0.00127483	0.0016165	0.00217822	0.0024712	0.00290028	0.00395687	0.00469414	0.00273248	0.00526313	0.00157763	0.00130383	0.00301254	0.00230977	0.00191031	0.00148605	0.00309252	0.00382301	0.00132127	0.0031811	0.00342679	0.0039062	0.00505419	0.00230956	0.00509696	0.00365532
CD4 Naïve	0.0865424	0.0408624	0.0990646	0.0406825	0.117151	0.0379496	0.053363	0.0829791	0.0790783	0.105538	0.0691401	0.0781721	0.0460185	0.0662634	0.0259225	0.0362149	0.047384	0.0318978	0.0337949	0.0211116	0.0556829	0.0644631	0.0212473	0.0635936	0.0700735	0.0516359	0.0641799	0.0535578	0.0690299	0.0846889
CD8 CM	0.0142688	0.00528254	0.0145399	0.00897675	0.0144547	0.00772887	0.0111035	0.0109237	0.0181204	0.015141	0.00764612	0.00943321	0.00928177	0.00824306	0.00481514	0.00628393	0.0092913	0.00633498	0.00422901	0.00334212	0.00704861	0.00643236	0.00427552	0.0136787	0.0124423	0.0109931	0.0118541	0.0125548	0.0182879	0.0146956
CD8 EM	0.0249853	0.0131324	0.0182062	0.0117896	0.0427871	0.00927117	0.0135159	0.0205406	0.031944	0.0213496	0.043841	0.0562062	0.0405882	0.0423233	0.0242514	0.0189694	0.0326781	0.0305268	0.0239363	0.0206273	0.225789	0.218482	0.0810813	0.0815441	0.144603	0.129764	0.182988	0.104915	0.142897	0.203368
CD8 NKT	0.000945764	0.000277792	0.00133729	0.00049623	0.00242173	0.000496732	0.000799032	0.000795049	0.00148272	0.00121672	0.000821958	0.000797331	0.000867455	0.000898174	0.0003888	0.000574626	0.000562869	0.000526789	0.00156267	0.000451231	0.00371102	0.00409608	0.00126544	0.00185754	0.00297209	0.00358164	0.00590799	0.00218916	0.00806151	0.00540868
CD8 Naïve	0.0692319	0.0314802	0.0791656	0.0387617	0.0954788	0.0336076	0.0513194	0.0705052	0.0926699	0.0876699	0.0545073	0.0640111	0.0392523	0.0441784	0.0248458	0.0255053	0.0367609	0.0295137	0.0233794	0.0169573	0.0477357	0.0359605	0.0168648	0.0441037	0.0482107	0.0440602	0.0505724	0.0408826	0.0539016	0.063968
DN NKT	0.00569436	0.00332455	0.00267458	0.00301362	0.00655098	0.00304639	0.0051261	0.00420759	0.00447337	0.00619755	0.0243529	0.0323087	0.0249393	0.0308233	0.0122472	0.00793724	0.0125337	0.0131089	0.010446	0.00873583	0.0259305	0.0163904	0.0112308	0.0210294	0.0196183	0.0155255	0.0252252	0.00817651	0.0303087	0.029718
Eosinophil	0.0322647	0.0203013	0.0189875	0.0357927	0.0581973	0.0444349	0.0320289	0.0356646	0.0853168	0.0492679	0.00998775	0.0119712	0.00836227	0.00939306	0.00271786	0.00759448	0.00326623	0.00238406	0.00535967	0.00752954	0.0141439	0.0248374	0.00968621	0.038639	0.0534976	0.0345563	0.0408757	0.055123	0.0302567	0.0315902
ILC	0.0260728	0.0269638	0.0179407	0.0148953	0.0238957	0.0130574	0.0184023	0.0216224	0.0274404	0.018861	0.0339201	0.0408435	0.0295108	0.0287668	0.0166324	0.0147689	0.0121532	0.0170464	0.0152589	0.0144755	0.0443222	0.0356753	0.0201959	0.0229096	0.0324449	0.0270036	0.0441232	0.0372157	0.037343	0.0414195
B IgM+ IgD+	0.137818	0.0583767	0.129968	0.0825164	0.228651	0.0560577	0.0820145	0.113238	0.223326	0.181273	0.247667	0.285209	0.145897	0.118047	0.0708327	0.0593781	0.053972	0.0431967	0.0569988	0.0336347	0.0673119	0.0741238	0.0485334	0.086009	0.0730497	0.0629956	0.0802649	0.104784	0.0666895	0.0869103
B IgM+ IgD-	0.0172643	0.0082128	0.0178806	0.0152019	0.0165785	0.0146901	0.0114753	0.01157	0.0129864	0.0196292	0.0671999	0.0802384	0.0268564	0.0332073	0.0073386	0.0126754	0.00680992	0.00723322	0.0155829	0.0104866	0.0166121	0.00960606	0.00555957	0.00845832	0.0145504	0.00922901	0.0088658	0.0106393	0.00751541	0.0128308
B IgM- IgD+	0.106707	0.0450472	0.0846349	0.0515661	0.156907	0.0423438	0.0701458	0.0859959	0.171133	0.140945	0.0773596	0.0952754	0.0394605	0.0362711	0.0178399	0.0121478	0.0125258	0.012778	0.0165785	0.00947886	0.0720382	0.0939913	0.0536231	0.0939448	0.0691558	0.0789793	0.0961593	0.140916	0.0659809	0.110841
B IgM- IgD-	0.00296911	0.00183701	0.00313537	0.00291047	0.00351908	0.00194872	0.00227109	0.00230165	0.00224929	0.00352518	0.103767	0.133413	0.0777934	0.0478047	0.0334293	0.03064	0.0219043	0.0510445	0.0480615	0.0369227	0.0263273	0.0313365	0.0273466	0.0178369	0.0784854	0.0181182	0.0324825	0.0349937	0.0244186	0.0341088
Ly6C+ Mo	0.0353063	0.0610561	0.0152461	0.0249453	0.0620144	0.0116228	0.0257288	0.0541395	0.0347985	0.0466581	0.826823	1.06582	0.836201	0.575814	0.281316	0.412236	0.236571	0.457678	0.339343	0.366005	0.959907	0.830472	0.447687	0.602421	0.713921	0.770613	1.49682	1.03357	0.859975	1.14643
Ly6C- Mo	0.0754634	0.08017	0.0651315	0.04584	0.136194	0.043702	0.0630774	0.0747709	0.0695264	0.108115	0.268866	0.313104	0.148335	0.173801	0.0772254	0.0518239	0.0427146	0.086022	0.0692639	0.0729219	0.376103	0.393144	0.19538	0.170592	0.429708	0.230722	0.550122	0.452018	0.330769	0.609063
eM	0.00234958	0.00571715	0.00219877	0.00273205	0.00215686	0.00256008	0.00179475	0.0022835	0.00194166	0.00202541	0.116632	0.157501	0.156472	0.0790729	0.0554489	0.109727	0.076566	0.0780121	0.0688151	0.0832822	0.211085	0.141275	0.0866502	0.14157	0.125212	0.170697	0.278286	0.157576	0.206076	0.210938
iM	0.0135241	0.0193738	0.0153162	0.0132365	0.0150649	0.0152146	0.0112879	0.0129023	0.0133899	0.0146227	0.0545455	0.0690421	0.0497572	0.0314445	0.0190101	0.0216107	0.013049	0.0254682	0.0213577	0.0266527	0.10196	0.0977354	0.0485753	0.0516929	0.0634638	0.0671996	0.142211	0.0967937	0.103551	0.115514
NK	0.0742606	0.044178	0.0421071	0.0449785	0.104215	0.0287062	0.0456647	0.0644607	0.0545782	0.0733634	0.102745	0.122284	0.0921845	0.136388	0.0523946	0.0637566	0.0958859	0.073737	0.0476194	0.0468618	0.14973	0.123871	0.0541441	0.120905	0.12255	0.12598	0.165706	0.0351141	0.178289	0.161659
Neutrophil	0.0595535	0.108375	0.0489689	0.0432863	0.134941	0.0435318	0.0634155	0.0707267	0.0765718	0.0732311	1.04242	1.28249	1.26241	0.519439	0.314308	0.331432	0.280047	0.437735	0.377485	0.305008	0.212614	0.336782	0.35103	0.336987	0.4057	0.318067	0.417112	0.710645	0.431948	0.471803
Tgd	0.00474859	0.00332007	0.00311033	0.00234455	0.00630502	0.00173682	0.00256305	0.00297689	0.00370175	0.00395893	0.00976792	0.0121621	0.00994971	0.00915802	0.00390296	0.00379388	0.00395594	0.0063755	0.0038645	0.00796874	0.00985522	0.0150675	0.00545722	0.00728245	0.00863104	0.0142807	0.0161612	0.0101468	0.0129374	0.0129645

## Sheet: Fig 2E
	C57Y_D3										C57Y_D6
AM	0.812263	1.10033	0.997525	0.766528	0.560908	0.446954	0.21942	0.581536	0.38724	0.276881	0.276779	0.164123	0.086269	0.073291	0.2766	0.210902	0.216942	0.145021	0.205311	0.220888
CD11b+ DC	0.265986	0.321121	0.342198	0.32004	0.218744	0.188206	0.170433	0.137676	0.154981	0.114902	0.183088	0.119903	0.1107	0.302342	0.212244	0.187556	0.267311	0.238363	0.224349	0.170577
IgM+ IgD+	1.9151	2.20538	1.12816	0.912802	0.547716	0.459143	0.41734	0.33402	0.440745	0.260082	0.520491	0.573165	0.375286	0.665067	0.564859	0.487115	0.62065	0.810246	0.515679	0.672037
CD103+ DC	0.60271	0.801153	0.926665	0.549197	0.310094	0.422324	0.303589	0.306063	0.310645	0.276653	0.661282	0.571533	0.253139	0.564412	0.43455	0.565133	0.973281	0.631175	0.730063	0.774987
CD8 Naïve	0.838716	0.984952	0.603984	0.679783	0.382308	0.392456	0.565648	0.454134	0.359743	0.260925	0.734519	0.553332	0.259502	0.678633	0.741828	0.677965	0.778169	0.629069	0.829396	0.98429
IgM+ IgD-	4.61889	5.51508	1.84594	2.28246	0.504409	0.871226	0.468071	0.497166	1.07107	0.720783	1.14181	0.66026	0.382129	0.581371	1.0001	0.634344	0.609379	0.731279	0.516562	0.881905
CD4 Naïve	0.930287	1.05181	0.619184	0.891582	0.34879	0.487276	0.637558	0.429188	0.454715	0.284059	0.749219	0.867359	0.285885	0.85566	0.942847	0.694767	0.863548	0.720626	0.928806	1.1395
Eosinophil	0.24227	0.290382	0.202841	0.227845	0.065926	0.184217	0.079228	0.057829	0.130008	0.182642	0.343085	0.602474	0.234956	0.937256	1.29768	0.838223	0.991511	1.3371	0.733928	0.766276
IgM- IgD+	0.809689	0.997205	0.413016	0.379634	0.186723	0.127146	0.131102	0.133742	0.17352	0.099211	0.753992	0.983765	0.561249	0.983278	0.723823	0.826641	1.00646	1.47491	0.690592	1.16012
CD8 CM	0.634321	0.782577	0.770014	0.683843	0.399463	0.521313	0.770805	0.525549	0.350838	0.277261	0.584752	0.533627	0.354696	1.13479	1.03221	0.911986	0.983415	1.04155	1.51716	1.21914
CD4 CM	0.784095	0.90473	0.977115	1.14826	0.403187	0.602162	0.987991	0.602622	0.508355	0.399853	0.703513	0.863653	0.385961	1.19595	1.31075	1.20304	1.0948	0.936317	1.59645	1.14505
ILC	1.62179	1.95282	1.41098	1.3754	0.795232	0.706133	0.581071	0.815023	0.729559	0.692104	2.11914	1.70571	0.965609	1.09536	1.55126	1.2911	2.10962	1.77936	1.78545	1.98036
CD4 NKT	1.88799	2.23977	1.30378	2.51126	0.752755	0.622113	1.43741	1.10209	0.91149	0.709059	1.47557	1.82412	0.630434	1.51784	1.63507	1.86381	2.41157	1.10199	2.43197	1.74411
NK	1.78218	2.12109	1.599	2.36575	0.908819	1.1059	1.66321	1.27902	0.825991	0.81285	2.59718	2.14864	0.939167	2.09717	2.12571	2.1852	2.87428	0.609078	3.09255	2.80408
Tgd	2.80962	3.49827	2.86191	2.63419	1.12264	1.09126	1.13787	1.83383	1.11157	2.29211	2.83473	4.33397	1.5697	2.0947	2.48261	4.10767	4.64857	2.91858	3.72129	3.72907
CD4 EM	2.34813	2.86055	1.83548	2.7795	0.971757	0.864584	1.27344	1.70967	1.20553	1.05015	4.6522	4.25084	1.54784	2.55435	3.13156	2.47675	4.17333	2.87171	3.67777	4.10349
CD8 NKT	0.800422	0.77644	0.844727	0.874641	0.378613	0.55957	0.548121	0.512987	1.52173	0.439408	3.61379	3.98875	1.23229	1.80887	2.89422	3.48779	5.7532	2.1318	7.85029	5.26696
DN NKT	5.49614	7.29167	5.62849	6.95643	2.76404	1.79133	2.82871	2.95852	2.35752	1.97157	5.85218	3.6991	2.53465	4.74606	4.42759	3.50391	5.69302	1.84533	6.84029	6.70698
Ly6C- Mo	3.52847	4.10902	1.94667	2.28088	1.01347	0.680112	0.560566	1.12891	0.908986	0.956992	4.93579	5.15944	2.56408	2.23877	5.63929	3.02788	7.21953	5.93206	4.34085	7.99305
Neutrophil	14.426	17.7482	17.4703	7.18846	4.34967	4.58665	3.87554	6.05776	5.22398	4.22097	2.94234	4.6607	4.85786	4.66352	5.61444	4.40169	5.77237	9.83454	5.97768	6.52923
iM	3.78965	4.79683	3.45698	2.18466	1.32076	1.50144	0.906607	1.76945	1.48386	1.85175	7.08385	6.79035	3.37486	3.59146	4.40927	4.66882	9.88038	6.72492	7.19443	8.02554
CD8 EM	2.11259	2.70845	1.95585	2.03946	1.16862	0.914091	1.57468	1.47101	1.15343	0.99398	10.8803	10.5281	3.90712	3.92942	6.96808	6.25301	8.81775	5.05563	6.88586	9.79982
IgM- IgD-	38.9123	50.0291	29.1722	17.9265	12.5358	11.4899	8.21402	19.1415	18.0229	13.8459	9.87261	11.751	10.2548	6.68876	29.4317	6.79424	12.1808	13.1225	9.15686	12.7907
Ly6C+ Mo	22.2554	28.6883	22.5078	15.499	7.5721	11.096	6.36773	12.3192	9.13402	9.85167	25.8376	22.3536	12.0503	16.2152	19.2164	20.7424	40.2895	27.8203	23.1477	30.8582
eM	45.2768	61.1421	60.7425	30.6962	21.5253	42.5961	29.7231	30.2844	26.7141	32.3303	81.9436	54.8433	33.6377	54.9579	48.6076	66.2648	108.031	61.1712	79.9989	81.8867

## Sheet: Fig 3A
	C57Y_PBS										C57Y_D3										C57Y_D6
IL-10	0.000140052	8.96105e-05	0.000119674	0.00035798	0.00013774	0.000406671	0.000140381	0.000115657	0.000160467	0.000107325	2.79612e-05	3.84754e-05	3.08957e-05	3.66411e-05	3.04615e-05	0.000219545	9.99294e-05	7.96786e-05	2.56043e-05	3.16653e-05	0.0023978	0.00272279	0.00158505	0.00101584	0.00189493	0.00176804	0.0022003	0.000328989	0.000870918	0.00125858
CD25	0.00745572	0.0087248	0.00609451	0.00773934	0.00521334	0.00876037	0.00805861	0.00633546	0.0113375	0.00590289	0.0180477	0.0184898	0.0221189	0.0186936	0.0228351	0.028393	0.0284066	0.0244651	0.0262304	0.0351214	0.0554119	0.0601928	0.0339811	0.0325684	0.0342219	0.0480833	0.0435585	0.0245512	0.0358896	0.0422077
IL-4	0.0253797	0.0158366	0.0148928	0.036175	0.0278313	0.0507365	0.0346209	0.0261193	0.0478357	0.0276336	0.00114387	0.000935433	0.00109561	0.00166884	0.000930462	0.00291906	0.00173877	0.00077402	0.0012453	0.00157648	0.00138762	0.00214967	0.00296182	0.0130832	0.00939005	0.00534275	0.00298031	0.00916557	0.00464899	0.00298104
TNFa	7.13991e-05	0.000109976	8.4215e-05	0.000272445	0.000168927	0.000512575	9.10577e-05	7.06796e-05	0.00010152	3.75638e-05	0.000299948	0.000307803	0.000432539	0.000266481	0.000476308	0.000376363	0.000186535	0.000550161	0.000344494	0.000506645	0.000390212	0.000497756	0.000343517	0.000248204	0.000545695	0.000448696	0.000638511	0.000332063	0.000294395	0.000761432
CD317	0.00512701	0.00252539	0.00425064	0.00490718	0.0057669	0.00635847	0.00545967	0.00559654	0.0122381	0.00404884	0.161552	0.176905	0.177945	0.166407	0.150918	0.266533	0.166476	0.216783	0.217888	0.245893	0.159739	0.121326	0.149562	0.124388	0.0931652	0.181871	0.152385	0.139193	0.156148	0.111566
IFNg	8.51298e-05	8.55373e-05	5.76208e-05	0.000221758	0.000109153	0.00027535	0.00020488	4.17652e-05	8.18711e-05	2.95144e-05	0.000386373	0.00033666	0.000532356	0.000179875	0.000390462	0.000228506	0.000246492	0.000345274	0.000237421	0.000203563	0.00109405	0.00224684	0.00077359	0.000621789	0.00169302	0.00184233	0.0018271	0.000442751	0.000915895	0.00181302
CD69	0.0139146	0.0175311	0.0180974	0.022011	0.0108347	0.0205242	0.0150473	0.013956	0.0195574	0.00993295	0.267401	0.284004	0.316139	0.23027	0.28831	0.385255	0.311813	0.396465	0.355343	0.454382	0.493478	0.411246	0.361134	0.378621	0.292022	0.453932	0.465384	0.324358	0.433801	0.37713
GzmB	0.033467	0.0419744	0.0214172	0.0321992	0.0436429	0.0210664	0.0274274	0.0312629	0.0235232	0.0277221	0.0392576	0.0387856	0.0418232	0.0713003	0.0612416	0.058585	0.111188	0.0660383	0.0536898	0.0606775	0.170368	0.13838	0.0963687	0.0972217	0.103192	0.118778	0.107158	0.040524	0.120307	0.10553

## Sheet: Fig 3D
		C57Y_D6
CD4 EM	IL-10	0.00911596	0.0121853	0.00440305	0.0103371	0.0096683	0.0103366	0.0132764	0.0027918	0.00751955	0.00545751	0.00850915
	IFNg	0.000918663	0.00221186	0.00042337	0.00294449	0.00200803	0.00464712	0.0052488	0.0013959	0.00253971	0.00249923	0.00248372
	IFNg IL-10	0.000247332	0.000442371	0.000169348	0.00106503	0.000669344	0.000912052	0.0017496	0.000536884	0.000846571	0.000969091	0.000760762
	TNFa	0.000247332	0.000241293	0.000169348	0.000626488	0.000632158	0.000738328	0.000771883	0.000751637	0.00059758	0.000561053	0.00053371
	TNFa IL-10	0	4.02156e-05	0	0	0	0.000130293	0.000154377	0	0	0	3.24885e-05
	TNFa IFNg	0	0.000201078	0	0.000187946	0.000111557	0.000217155	0.000102918	0	0.000149395	0.00010201	0.000107206
	TNFa IFNg IL-10	7.06664e-05	8.04311e-05	0	6.26488e-05	7.43716e-05	8.68621e-05	5.14589e-05	0	4.97983e-05	0	4.76237e-05
CD8 EM	IL-10	0.0194335	0.0194701	0.0224925	0.00870777	0.0177234	0.0155367	0.0237877	0.00406886	0.00636943	0.0113981	0.0148988
	IFNg	0.00829543	0.0186368	0.00854946	0.00585162	0.0183237	0.0191266	0.0199967	0.00646844	0.00959964	0.0210792	0.0135928
	IFNg IL-10	0.00320447	0.00566604	0.00401653	0.00222919	0.00706077	0.00688559	0.00887352	0.0017736	0.00236579	0.00555292	0.00476284
	TNFa	0.00149886	0.00216643	0.00149185	0.000905608	0.00174375	0.00220692	0.0029995	0.00146062	0.00150136	0.00263033	0.00186052
	TNFa IL-10	0.000594377	0.00041662	0.000286895	0.000208986	0.000543136	0.000235405	0.000499917	0	4.54959e-05	0.000255726	0.000308656
	TNFa IFNg	0.000258425	0.000805466	0.000459031	0.000208986	0.000914756	0.000882768	0.00129145	0.000730308	0.000500455	0.00131516	0.000736681
	TNFa IFNg IL-10	0.000258425	0.000444395	0.000172137	0.000417973	0.000543136	0.000617938	0.000999833	0.000208659	0.000272975	0.000657582	0.000459305

## Sheet: Fig 5A
NK	Ly6C- Mo	CD11b+ DC	iM	CD103+ DC	AM	Neutrophil	Eosinophil	eM	Ly6C+ Mo
2.10233	3.9636	4.25	4.60838	3.8687	6.29873	10.2652	4.30622	20.5114	22.9098
2.05712	3.46473	2.91971	5.33507	3.8342	6.24934	10.2476	4.12758	20.8913	23.1393
2.48424	5.04094	7.58377	6.27615	9.34256	9.34323	15.0292	15.5602	27.2148	22.8503
1.95716	6.7858	5.65693	6.32675	5.76271	5.40233	8.24809	15.4602	28.5881	32.946
1.94078	6.99521	10.2259	5.48673	7.13012	5.7968	11.899	12.5172	32.3085	29.7346
1.64971	7.71625	9.68944	8.52122	7	7.61627	11.3861	14.9558	28.7875	33.2855
0.801984	3.97179	5.50162	6.62211	10.4247	5.50263	9.23708	41.9903	28.391	28.7892
3.40722	14.1635	14.3345	11.1376	12.0718	14.7824	18.2121	25.4958	33.3478	37.7514
2.26806	5.95458	3.78788	7.3641	8.51406	10.1113	13.0092	12.3426	28.1083	33.8054
2.34947	12.846	8.92532	13.149	10.7717	15.1709	14.078	14.982	32.8048	37.3801

## Sheet: Fig 5B
CD4 NKT	CD4 EM	CD8 NKT	DN NKT	ILC	Tgd	CD8 CM	CD4 CM	B IgM- IgD-
1.44928	0.859993	1.16279	2.08006	2.9304	2.05479	2.875	6.96629	23.1187
0.717703	1.11701	1.40845	1.4251	2.14463	2.67775	4.28571	7.32265	24.2508
2.53968	1.43789	2	2.4	2.02822	4.70793	3.83178	9.32897	34.0656
1.5949	1.53139	0.934579	2.12418	2.74292	2.65811	3.15682	5.52561	26.8481
1.65877	1.52812	1.92308	2.13675	2.3376	3.73563	3.72671	8.37607	28.9644
0.515464	1.27012	0.584795	2.15919	1.50171	4.78299	3.42246	9.46502	36.8392
0.526316	0.683971	2.8169	0.948767	1.2394	2.20441	1.19454	1.33136	29.6055
2.63158	2.20343	3.84615	4.63678	4.67512	3.17797	4.05117	6.81818	37.4041
1.76678	2.00331	1.94384	3.03716	2.16766	4.36681	5.18755	9.91432	38.6868
1.21457	2.05778	0.666667	3.89119	5.71488	4.94526	6.48065	9.84743	37.8361

## Sheet: Fig 5C
CD8 NKT	CD4 NKT	B IgM+ IgD-	CD8 Naïve	B IgM+ IgD+	CD4 Naïve	B IgM- IgD+	Tgd	CD4 EM	CD8 EM	DN NKT	ILC	CD8 CM	Ly6C- Mo	iM	NK	CD4 CM	Ly6C+ Mo	eM	Eosinophil	AM	CD103+ DC	CD11b+ DC	Neutrophil	B IgM- IgD-
0	0	0.028445	0.052604	0.038591	0.055294	0.012355	0	0.057333	0.021801	0.078493	0.028177	0	0.046212	0.070089	0.037209	0	0.086696	0.098336	0.095694	0.175532	0	0.5	0.545536	0.552639
0	0	0.055983	0.035088	0.04725	0.071829	0.011787	0.092336	0.066357	0.11988	0	0.027495	0.119048	0.046627	0.048796	0.110203	0	0.101151	0.106952	0.187617	0.162872	0.103627	0.729927	0.585804	0.614478
0	0	0	0.022099	0.04162	0.05655	0.087931	0.087184	0.079883	0.064116	0.13913	0.058789	0.093458	0.111111	0.122036	0.1882	0	0.162868	0.266105	0.207469	0.316771	0.138408	0.176367	0.972308	1.41615
0	0.15949	0.050556	0.038001	0.035554	0.025336	0.023143	0	0.034031	0.039667	0.027233	0.02918	0.305499	0.062787	0.133476	0.018464	0	0.080178	0.084926	0.089366	0.068384	0.112994	0	0.269873	0.667252
0	0	0.050942	0.04514	0.042223	0.014422	0.104778	0.095785	0.075864	0.077077	0.06105	0.157339	0.07764	0.062933	0.058997	0.064217	0.17094	0.138208	0.182039	0.275103	0.166482	0.356506	0.475624	0.689868	0.972937
0	0	0	0.013175	0.045274	0.037116	0.055325	0.088574	0.054747	0.053144	0	0.091013	0.053476	0.071327	0.139947	0.073789	0.514403	0.109232	0.168438	0.309735	0.307781	0.294118	0.372671	0.883107	0.822549
0	0	0	0	0.044066	0	0.063291	0	0.017538	0.02426	0	0	0	0.074239	0	0.033072	0	0.083777	0.103541	0	0.137879	0.579151	0	0.489738	0.615273
0	0	0.093371	0.091533	0.078174	0.084692	0.105708	0.105932	0.100156	0.088496	0.10304	0.198098	0.10661	0.251237	0.106073	0.22898	0.413223	0.24053	0.354948	0.283286	0.382756	0.489396	1.02389	1.17413	1.25695
0	0	0.021659	0.086618	0.047371	0.069909	0.061075	0	0.055209	0.098703	0.161551	0.044238	0.079808	0.092584	0.110619	0.09214	0.122399	0.184001	0.166757	0.125945	0.32656	0.240964	0.151515	0.85655	1.1868
0	0	0	0.01774	0.035775	0.042747	0.095208	0.151	0.104906	0.072918	0.172176	0.14547	0	0.119632	0.158014	0.115548	0	0.209585	0.216724	0.359569	0.376918	0.321543	0.364299	0.924136	1.16506

## Sheet: Fig 5D
	iHA+sHA+																							iHA+sHA-																							iHA-sHA-
CD69	55.8149	82.037	76.0417	52.5	27.9023	10.8466	61.9048	45.6905	6.48148	35.7143	54.0564	58.0159	10	25	22.5	70.6101	79.0207	30.6504	90.7327	78.5273	41.4884	26.1054	66.6667	58.3417	78.331	71.703	62.8893	51.8673	6.97739	61.4978	54.9745	3.91158	65.5615	36.2891	49.2811	25.3625	33.1701	31.4984	65.887	81.3412	38.6329	92.0607	79.406	53.3281	24.9448	72.8615	15.012	39.2741	27.2749
CD25	0.195238	52.037	18.75	5	5.40293	10.8466	0.1	10.3333	0.1	0.1	0.1	23.0159	0.1	0.1	0.1	3.85899	1.10411	1.42656	6.55627	15.8289	0.1	0.130815	20.8333	0.352706	45.0389	13.2778	9.27269	9.58553	5.37839	4.25126	5.33788	0.1	4.28411	1.18126	15.6641	0.669218	0.859639	3.2134	0.947298	1.19396	0.332259	6.75229	10.9793	2.18034	0.166541	5.82086	0.252701	27.4025	27.0322
CD317	53.4907	17.037	47.9167	15	11.641	21.4021	33.3333	15.4286	16.6667	23.5714	0.1	6.34921	6.92857	29.1667	12.5	72.4164	69.8095	22.2276	81.9033	46.1817	21.7706	6.11054	4.16667	55.1283	9.62506	65.5587	54.6372	35.9642	2.4009	51.1091	34.8566	1.69182	39.19	3.66422	24.1259	22.4781	31.3678	27.231	70.9829	80.9764	33.0704	85.7309	48.7041	34.7921	4.83072	66.7688	12.0291	4.28985	4.2367
GmzB	0.1	0.1	0.1	0.1	4.97558	0.1	0.1	30.2619	0.1	72.8571	0.1	3.80952	0.1	0.1	0.1	1.67359	1.80358	1.74791	2.05219	0.1	56.965	0.374979	0.1	0.898334	0.1	0.815276	2.75955	5.7275	0.308442	7.62959	20.9052	1.35755	59.3671	0.136403	4.67714	0.814508	1.68609	1.22914	1.52889	1.75441	1.59748	1.98574	1.20997	53.4232	0.427107	5.92599	0.136775	0.1	0.1
TNFa	1.50144	0.1	0.1	0.1	0.1	0.1	0.1	0.1	0.1	0.1	0.1	0.1	0.1	0.1	0.1	0.370272	0.1	0.909091	0.1	0.1	1.11111	0.268517	0.1	0.876141	1.00216	0.591127	0.114943	0.329092	0.227273	0.1	0.331028	0.1	0.1	0.1	0.191588	0.1	1.50908	0.1	0.1	0.1	0.210035	0.11811	0.368264	0.1	0.130508	0.188679	0.1	0.1	0.1
IFNg	0.1	0.1	0.1	0.1	0.1	0.1	0.1	0.1	0.1	0.1	0.1	0.1	0.1	0.1	0.1	0.1	0.1	0.1	0.1	0.1	0.1	0.511038	0.1	0.1	0.1	0.346099	0.1	0.168023	0.1	0.1	0.1	0.1	0.1	0.1	0.103093	0.1	1.50908	0.1	0.1	0.1	0.1	0.1	0.1	0.1	0.368657	0.1	0.1	0.1	0.1
IL-10	0.1	0.1	0.1	0.1	0.1	0.1	0.1	0.1	0.1	0.1	0.1	0.1	0.1	0.1	0.1	0.1	0.1	0.1	0.1	0.1	0.1	0.1	0.1	0.1	0.1	1.14113	0.1	0.1	0.1	0.1	0.1	0.1	0.1	0.1	0.1	0.228839	2.92276	0.1	0.1	0.1	0.1	0.1	0.1	0.1	0.1	0.188679	0.1	0.1	0.1
IL-4	1.03408	0.1	0.1	0.1	0.1	0.1	0.1	0.1	0.1	0.1	11.552	0.1	0.1	0.1	0.1	0.15748	0.1	0.1	0.208333	0.1	0.555556	0.1	0.1	0.394752	0.1	1.15251	1.59892	0.1	0.188679	0.25	0.108696	0.1	1.62495	45.0349	0.103093	0.199572	3.15004	0.1	0.1	0.1	0.1	0.1	0.110296	0.354099	0.1	0.1	0.168112	0.1	0.1
[truncated: 20 more columns]

## Sheet: Fig 6A
	C57Y PBS										BalbcY PBS
AM	0.203232	0.370083	0.273118	0.332307	0.204326	0.358883	0.171242	0.231193	0.208107	0.178007	0.141753	0.071025	0.224099	0.180703	0.149341	0.120598	0.218243	0.163006	0.151422	0.231146
CD103+ DC	0.010122	0.015034	0.012282	0.012723	0.008509	0.016953	0.010836	0.008257	0.013885	0.009219	0.008795	0.006349	0.00867	0.006963	0.00903	0.007984	0.012591	0.008288	0.004867	0.004997
CD11b+ DC	0.012053	0.017177	0.011338	0.013255	0.008054	0.024731	0.012524	0.009972	0.011878	0.008216	0.003027	0.002963	0.003053	0.002911	0.004524	0.003192	0.004568	0.002605	0.002468	0.00218
CD4 CM	0.004677	0.002753	0.004818	0.004179	0.004254	0.004685	0.005577	0.00381	0.005629	0.005404	0.017666	0.038065	0.012361	0.009523	0.014666	0.017311	0.014758	0.012545	0.015934	0.009021
CD4 EM	0.03774	0.022297	0.032534	0.027444	0.028608	0.02099	0.02978	0.037412	0.03301	0.027542	0.068052	0.098716	0.068487	0.069236	0.053384	0.068013	0.064191	0.052121	0.074173	0.040228
CD4 NKT	0.001931	0.000904	0.002296	0.001397	0.001858	0.001555	0.001996	0.001928	0.001605	0.002117	0.006113	0.005304	0.005753	0.005727	0.003517	0.004398	0.00445	0.004212	0.005566	0.003271
CD4 Naive	0.072119	0.037148	0.087668	0.04623	0.064369	0.04628	0.06588	0.073433	0.05135	0.077035	0.128862	0.177683	0.161916	0.131079	0.076099	0.152013	0.150316	0.131755	0.159612	0.104508
CD8 CM	0.011891	0.004802	0.012867	0.010201	0.007942	0.009425	0.013708	0.009667	0.011767	0.011052	0.010808	0.023873	0.010547	0.008337	0.012947	0.013019	0.012555	0.010512	0.011841	0.005248
CD8 EM	0.020821	0.011939	0.016112	0.013397	0.023509	0.011306	0.016686	0.018177	0.020743	0.015584	0.019155	0.029105	0.016252	0.015013	0.015595	0.021972	0.01749	0.013088	0.020254	0.01181
CD8 NKT	0.000788	0.000253	0.001183	0.000564	0.001331	0.000606	0.000986	0.000704	0.000963	0.000888	0.000734	0.000765	0.000855	0.00089	0.000541	0.00069	0.000523	0.000794	0.000765	0.000339
CD8 Naive	0.057693	0.028618	0.070058	0.044047	0.052461	0.040985	0.063357	0.062394	0.060175	0.063993	0.047596	0.061407	0.058251	0.045909	0.039806	0.057913	0.051264	0.049353	0.056547	0.039856
DN NKT	0.004745	0.003022	0.002367	0.003425	0.003599	0.003715	0.006329	0.003724	0.002905	0.004524	0.002218	0.00208	0.001115	0.001707	0.002134	0.001932	0.001134	0.000972	0.001508	0.001221
Eosinophils	0.026887	0.018456	0.016803	0.040674	0.031977	0.054189	0.039542	0.031562	0.055401	0.035962	0.013867	0.011923	0.005529	0.014657	0.020511	0.010375	0.014841	0.009155	0.025588	0.029473
ILCs	0.021727	0.024513	0.015877	0.016926	0.01313	0.015924	0.022719	0.019135	0.017818	0.013767	0.027443	0.020172	0.016198	0.023441	0.034864	0.02403	0.028058	0.019094	0.016599	0.021481
IgM+ IgD+	0.114848	0.05307	0.115016	0.093769	0.125632	0.068363	0.101252	0.100211	0.145017	0.132316	0.10463	0.080966	0.069819	0.074456	0.114776	0.096614	0.073363	0.14027	0.102228	0.107468
IgM+ IgD-	0.014387	0.007466	0.015824	0.017275	0.009109	0.017915	0.014167	0.010239	0.008433	0.014328	0.015351	0.03015	0.025263	0.019845	0.023876	0.049403	0.021889	0.031669	0.010107	0.014458
IgM- IgD+	0.088922	0.040952	0.074898	0.058598	0.086212	0.051639	0.0866	0.076103	0.111125	0.102879	0.079588	0.049655	0.044495	0.053794	0.071015	0.064429	0.043643	0.06951	0.05672	0.058919
IgM- IgD-	0.002474	0.00167	0.002775	0.003307	0.001934	0.002376	0.002804	0.002037	0.001461	0.002573	0.004781	0.005574	0.005554	0.005175	0.006113	0.007366	0.004804	0.004885	0.003248	0.002971
Ly6C+ Mono	0.029422	0.055506	0.013492	0.028347	0.034074	0.014174	0.031764	0.047911	0.022596	0.034057	0.031754	0.022495	0.021148	0.021944	0.030948	0.016858	0.020599	0.019477	0.026169	0.031389
Ly6C- Mono	0.062886	0.072882	0.057639	0.052091	0.074832	0.053295	0.077873	0.066169	0.045147	0.078916	0.051055	0.044027	0.057353	0.066854	0.049825	0.048076	0.038325	0.051583	0.036102	0.036435
Macrophage eM	0.001958	0.005197	0.001946	0.003105	0.001185	0.003122	0.002216	0.002021	0.001261	0.001478	0.003545	0.002494	0.002352	0.002213	0.002596	0.001971	0.002926	0.002252	0.002106	0.001645
Macrophage iM	0.01127	0.017613	0.013554	0.015042	0.008277	0.018554	0.013936	0.011418	0.008695	0.010673	0.010333	0.008231	0.009922	0.011312	0.009567	0.00858	0.013512	0.008338	0.006352	0.006634
NK cells	0.061884	0.040162	0.037263	0.051112	0.057261	0.035008	0.056376	0.057045	0.03544	0.05355	0.089538	0.090062	0.076008	0.097303	0.101269	0.079316	0.054249	0.067402	0.065447	0.050078
Neutrophils	0.049628	0.098523	0.043335	0.049189	0.074143	0.053088	0.078291	0.06259	0.049722	0.053453	0.063314	0.060506	0.038535	0.069578	0.090105	0.060977	0.073071	0.074618	0.091891	0.135023
Tgd	0.003957	0.003018	0.002753	0.002664	0.003464	0.002118	0.003164	0.002634	0.002404	0.00289	0.003027	0.00308	0.001897	0.002815	0.003309	0.002587	0.002386	0.002199	0.002566	0.003161

## Sheet: Fig 6B
	C57Y_D3										Balbc_D3
AM	0.812263	1.10033	0.997525	0.766528	0.560908	0.446954	0.21942	0.581536	0.38724	0.276881	2.03891	0.117354	0.313368	0.283894	0.311244	0.324226	0.701508	0.350185	0.531095	0.866879
CD11b+ DC	0.265986	0.321121	0.342198	0.32004	0.218744	0.188206	0.170433	0.137676	0.154981	0.114902	1.07662	0.403426	0.521946	0.243264	0.638778	0.559727	0.848597	0.453547	0.640446	0.567628
IgM+ IgD+	1.9151	2.20538	1.12816	0.912802	0.547716	0.459143	0.41734	0.33402	0.440745	0.260082	1.70476	0.225768	0.546375	0.806134	0.779691	0.322925	2.31789	0.924906	1.3501	0.551894
CD103+ DC	0.60271	0.801153	0.926665	0.549197	0.310094	0.422324	0.303589	0.306063	0.310645	0.276653	0.973644	0.314786	0.480859	0.64115	0.52783	0.443981	1.62908	0.554372	1.03265	0.688765
CD8 Naïve	0.838716	0.984952	0.603984	0.679783	0.382308	0.392456	0.565648	0.454134	0.359743	0.260925	1.21855	0.223578	0.484859	1.05139	0.778486	0.377278	3.74092	1.19085	1.38785	0.811435
IgM+ IgD-	4.61889	5.51508	1.84594	2.28246	0.504409	0.871226	0.468071	0.497166	1.07107	0.720783	0.911955	0.161861	1.10783	0.514422	0.790303	0.365395	1.08043	0.800501	1.59017	0.644558
CD4 Naïve	0.930287	1.05181	0.619184	0.891582	0.34879	0.487276	0.637558	0.429188	0.454715	0.284059	1.18693	0.236808	0.626383	1.16721	1.00201	0.404538	4.13223	1.5117	1.47272	0.868277
Eosinophil	0.24227	0.290382	0.202841	0.227845	0.065926	0.184217	0.079228	0.057829	0.130008	0.182642	2.95611	0.115977	0.258266	0.239225	0.412197	0.330294	0.633731	0.260461	1.13389	1.71532
IgM- IgD+	0.809689	0.997205	0.413016	0.379634	0.186723	0.127146	0.131102	0.133742	0.17352	0.099211	1.54908	0.452509	0.808918	2.29679	1.58687	0.385417	8.62869	1.76039	2.41804	0.941008
CD8 CM	0.634321	0.782577	0.770014	0.683843	0.399463	0.521313	0.770805	0.525549	0.350838	0.277261	0.704206	0.308652	0.50132	0.589134	0.795522	0.586944	1.01234	0.954491	0.616861	0.386919
CD4 CM	0.784095	0.90473	0.977115	1.14826	0.403187	0.602162	0.987991	0.602622	0.508355	0.399853	0.901087	0.394642	0.69686	0.893681	1.35956	0.708447	1.82038	1.14635	0.976688	0.504017
ILC	1.62179	1.95282	1.41098	1.3754	0.795232	0.706133	0.581071	0.815023	0.729559	0.692104	1.45251	0.501997	0.830544	0.877261	0.874066	0.795537	1.90752	1.01039	1.55702	1.15805
CD4 NKT	1.88799	2.23977	1.30378	2.51126	0.752755	0.622113	1.43741	1.10209	0.91149	0.709059	1.06988	0.859958	1.31465	1.76001	1.53458	1.08464	3.00127	1.81165	2.00508	1.07175
NK	1.78218	2.12109	1.599	2.36575	0.908819	1.1059	1.66321	1.27902	0.825991	0.81285	1.02829	0.750811	0.968166	1.03276	1.16511	1.22509	2.31211	1.29141	1.85888	1.23652
Tgd	2.80962	3.49827	2.86191	2.63419	1.12264	1.09126	1.13787	1.83383	1.11157	2.29211	1.82586	4.09268	7.70275	5.01759	5.97903	8.65412	7.13424	5.34619	8.36895	5.14966
CD4 EM	2.34813	2.86055	1.83548	2.7795	0.971757	0.864584	1.27344	1.70967	1.20553	1.05015	0.979878	0.600173	1.00153	1.46635	1.25427	0.575437	3.71182	1.76455	2.15327	0.966985
CD8 NKT	0.800422	0.77644	0.844727	0.874641	0.378613	0.55957	0.548121	0.512987	1.52173	0.439408	0.776283	0.380581	0.724896	1.90473	1.02675	0.570788	2.92909	1.36027	1.27704	0.842649
DN NKT	5.49614	7.29167	5.62849	6.95643	2.76404	1.79133	2.82871	2.95852	2.35752	1.97157	1.23626	1.92099	1.99727	1.75881	2.26581	2.05324	3.24572	2.43162	3.58852	2.09969
Ly6C- Mo	3.52847	4.10902	1.94667	2.28088	1.01347	0.680112	0.560566	1.12891	0.908986	0.956992	1.16874	0.366356	0.828443	1.00647	0.805554	0.612691	2.35479	1.01703	1.84136	1.19731
Neutrophil	14.426	17.7482	17.4703	7.18846	4.34967	4.58665	3.87554	6.05776	5.22398	4.22097	2.70339	1.85477	4.23645	5.10381	4.67307	2.79623	6.78265	2.82999	4.8026	4.386
iM	3.78965	4.79683	3.45698	2.18466	1.32076	1.50144	0.906607	1.76945	1.48386	1.85175	1.10915	0.249614	0.530405	0.569643	0.523378	0.416013	1.58335	0.598518	1.05157	0.715851
CD8 EM	2.11259	2.70845	1.95585	2.03946	1.16862	0.914091	1.57468	1.47101	1.15343	0.99398	1.05647	0.445016	0.771899	2.03126	1.18556	0.422612	4.76383	1.89449	1.81043	0.935459
IgM- IgD-	38.9123	50.0291	29.1722	17.9265	12.5358	11.4899	8.21402	19.1415	18.0229	13.8459	0.913378	1.07339	1.65231	2.04569	1.95329	1.04666	4.15974	1.95593	3.7251	1.21511
Ly6C+ Mo	22.2554	28.6883	22.5078	15.499	7.5721	11.096	6.36773	12.3192	9.13402	9.85167	1.98027	2.98993	5.59843	6.31274	7.14685	4.36201	13.0909	5.4706	14.6812	5.81511
eM	45.2768	61.1421	60.7425	30.6962	21.5253	42.5961	29.7231	30.2844	26.7141	32.3303	1.07108	9.83139	13.5329	9.77301	16.6436	11.4316	23.9164	11.0842	13.9003	6.63388

[truncated: 31 more sheets: Fig 6C, Fig 7B, Fig 7D, Fig 8A, Fig 8B, Fig 8C, Fig 8D, Fig 8E, Fig 8F, Fig 9A, Fig 9B, Fig 9D, Fig 9F, Fig S8, Fig S9A, Fig S9B, Fig S9C, Fig S9D, Fig S9E, Fig S11A …]
